# Supplementary material for: Time Course Analysis of Transcriptome in Human Myometrium Depending on Labor Duration and Correlating With Postpartum Blood Loss
Source: Front Genet. 2022 Jun 28;13:812105. doi: 10.3389/fgene.2022.812105 (PMC9273953; doi:10.3389/fgene.2022.812105)
Supplement: Supplementary file 2 [file DataSheet1.xlsx]

## Sheet: Supplemental Table 1
Supplemental Table 1. Characteristics of the women who provided myometrium samples
NO.	Labor duration (hours)	Cervical dilatation（cm）	postpartum blood loss （ml)	Maternal age (years)	BMI (kg/m2)	Gravida	Parity	GA at delivery (weeks+days)	Fetal weight（g）	PROM	ROM status before caesarean section	Reason for caesarean section	RIN
NL1	0	0	340	27	27.49	1	1	39+2	3320	0	-	Fetal distress	7.8
NL2	0	0	300	27	23.96	1	1	39+1	3590	0	-	Breech	8.3
IL3	5	8	620	29	26.49	1	1	39+1	2680	0	1	Fetal distress	8
IL2	6	2	250	29	23.59	1	1	39+6	2640	0	1	Fetal distress	8.5
IL9	7	5	320	30	26.56	1	1	38+5	3340	0	1	Fetal distress	7.5
IL4	9	2	320	28	25.31	2	1	40+2	2510	0	1	Fetal distress	7.5
IL1	11	4	310	29	28.89	1	1	38+4	3080	0	0	Breech	7.8
IL5	11	2	310	26	27.99	1	1	41	3380	0	0	Fetal distress	8.6
IL7	12	3	330	26	28.35	1	1	39+2	3080	0	0	Fetal distress	8
IL10	12	10	510	20	25.1	1	1	41+2	3070	0	1	Cephalopelvic disproportion ( failure to progress)	7.9
IL6	13	2	410	27	26.72	1	1	40+6	3700	0	1	Fetal distress	8.4
IL8	15	3	400	34	26.01	2	1	41+1	3760	0	1	Cephalopelvic disproportion （contracted pelvis, failure to progress）	8
IL12	18	3	300	29	23.67	1	1	38+4	2900	0	1	Fetal distress	8.2
IL11	19	10	300	25	28.13	1	1	38+6	3300	0	1	Cephalopelvic disproportion ( failure to progress)	8.2
IL15	20	3	610	29	22.77	1	1	40+6	3620	0	1	Cephalopelvic disproportion （contracted pelvis, failure to progress）	8.2
IL13	23	10	520	34	24.03	4	1	39+6	3360	0	1	Cephalopelvic disproportion ( failure to progress)	8.6
IL14	24	8	420	32	24.28	2	1	40+3	3300	1	1	Cephalopelvic disproportion ( failure to progress)	7.9
Median & Range	12 (0-24)	3 (0-10)	330 (250-620)	29 (20-34)	26.01 (22.77-28.89)	1 (1-2)	1 (1-1)	39+6(38+4-41+2)	3300	-	-	-	8
R	-	0.5518	0.3099	0.3251	-0.2445	0.492	-	-	0.2239	-	-	-	-
P-value	-	0.0216	0.226	0.203	0.3443	0.0448	-	-	0.3877	-	-	-	-
Notes: The No. corresponds to the sample information in GEO repositories ( GSE181348). The samples IL5, 6, 8, 10 ,15 were the newly added.
BMI, Body mass index; GA, gestational age; RIN, RNA integrity number for total RNA;
R, correlation coefficient with labor duration; Correlation was calculated by pearson correlation in GraphPad Prism v9.0.0.
PROM, premature rupture of fetal membranes: 0=Intact fetal membranes；1=premature rupture of fetal membranes
ROM, fetal membrane rupture: 0 present ROM occurred <1 hour before caesarean section, 1 present ROM occurred >1 hour before caesarean section.
ROM status of women was shown through vaginal speculum examination.

## Sheet: Supplemental Table 2
Supplemental Table 2. FPKM values of labor duration correlated mRNAs in human myometrium
Note: The correlation was calculated using the “cor.test” function of pearson correlation in R (v4.1.1).
Type	Ensembl.ID	Gene Symbol	0h	0h	5h	6h	7h	9h	11h	11h	12h	12h	13h	15h	18h	19h	20h	23h	24h	P-value	Correlation coefficient (R)
mRNA	ENSG00000108010	GLRX3	13.32	13.29	20.15	20.47	20.11	21.02	26.95	20.42	22.4	22.04	20.92	24.49	22.77	27.19	23.99	33.71	28.16	3.98399e-06	0.876252
mRNA	ENSG00000205423	CNEP1R1	4.37	3.75	5.17	5.03	4.68	5.17	5.55	5.97	5.21	5.04	5.46	5.51	6.33	5.55	6.1	6.17	6.13	4.17064e-06	0.875454
mRNA	ENSG00000137312	FLOT1	52.39	53.55	56.37	71.09	67.44	62.89	71	73.17	60.14	72.46	69.16	76.49	75.54	80.24	71.8	82.32	82.56	4.29808e-06	0.874926
mRNA	ENSG00000081721	DUSP12	3.36	3.35	4.07	3.77	4.43	3.98	4.63	4.95	4.83	4.21	4.5	4.53	5.83	5.39	4.8	7.76	6.42	6.87233e-06	0.86639
mRNA	ENSG00000198791	CNOT7	14.06	14.3	16.27	15.81	17.46	16.28	15.56	16.54	16.75	16.64	17.43	18.28	16.59	17.61	18.21	18.92	18.52	7.11287e-06	0.865741
mRNA	ENSG00000159593	NAE1	6.82	7.24	7.41	8.06	8.4	8.18	9.26	9.43	7.96	8.19	7.38	8.08	10.93	12.68	10.25	13.5	13.44	1.25182e-05	0.854574
mRNA	ENSG00000135698	MPHOSPH6	3.05	4.26	5.47	5.26	4.91	4.81	8.04	6.95	5.18	5.98	5.35	4.85	8.41	10.05	7.26	11.05	11.51	1.55593e-05	0.850018
mRNA	ENSG00000129083	COPB1	28.91	26.05	28.31	29.19	32.15	27.19	34.91	32.49	32.18	29.22	31.23	33.17	34.55	40.62	34.88	39.03	36.54	2.46555e-05	0.839862
mRNA	ENSG00000114503	NCBP2	12.37	12.05	15.22	14.58	14	13.98	16.13	16.19	15.72	13.58	14.7	14.97	17.83	20.37	16.19	24.71	21.8	2.58982e-05	0.838734
mRNA	ENSG00000048544	MRPS10	10.36	10.36	12.34	12.98	11.59	11.92	15.06	13.76	12.51	12.1	11.95	12.72	14.55	16.07	15.89	18.29	14.78	3.04685e-05	0.834945
mRNA	ENSG00000100567	PSMA3	16.6	15.64	22.94	23.68	24	19.68	26.92	23.17	23.24	18.64	20.78	24.82	30.46	39.52	27.7	40.29	35.8	3.04964e-05	0.834924
mRNA	ENSG00000146433	TMEM181	14.46	12.23	15.47	15.86	17.01	14.1	15.15	16.46	17.71	16.09	16.41	18.16	17.03	17.85	17.2	19.86	18.42	3.33194e-05	0.83282
mRNA	ENSG00000198001	IRAK4	5.03	4.58	5.6	4.72	5.3	4.59	5.05	6.55	5.57	5.5	5.66	5.65	7.29	7.28	6.44	7.28	6.92	3.75809e-05	0.829912
mRNA	ENSG00000129084	PSMA1	27.19	25.98	34.77	41.76	37.99	34.21	50.54	41.9	40.25	35.95	38.69	42.46	44.16	52.18	40.96	59.25	51.09	3.92284e-05	0.828863
mRNA	ENSG00000171202	TMEM126A	5.35	5.72	7.26	8.37	9.7	6.72	10.17	9.21	9.36	6.61	7	9.11	10.26	12.84	9.38	13.52	13.48	4.23225e-05	0.826989
mRNA	ENSG00000123297	TSFM	2.95	4.58	5.49	4.76	5.03	4.75	5.47	5.04	5.99	4.54	5.29	5.99	6.43	7.01	6.1	6.16	6.5	4.44552e-05	0.825763
mRNA	ENSG00000163466	ARPC2	95.83	96.67	108.07	123.39	107.57	112.35	150.02	128.44	120.69	121.46	120.5	128.56	128.27	145.41	134.09	151.33	136.13	4.83694e-05	0.823637
mRNA	ENSG00000180817	PPA1	30.17	27.37	50.98	50.61	45.71	41.73	70.29	44.54	49.67	42.26	49.85	61.44	61.68	68.59	67.24	69.72	61.81	5.33144e-05	0.82115
mRNA	ENSG00000102978	POLR2C	11.95	10.93	15.94	14.84	13.8	13.25	16.5	15.75	17.33	14.68	15.7	17.66	15.12	18.78	15.63	21.93	19	5.82008e-05	0.818877
mRNA	ENSG00000180992	MRPL14	9.14	8.67	10.08	10.11	12.84	10.55	12.53	10.3	12.46	10.81	11.75	12.41	12.27	12.86	12.32	13.32	12.64	7.18113e-05	0.813301
mRNA	ENSG00000008324	SS18L2	2.22	2.47	4.06	3.71	5.09	2.4	5.06	5	4.61	3.1	4.74	5.16	5.18	6.89	6.08	7.75	5.4	7.28185e-05	0.812925
mRNA	ENSG00000102078	SLC25A14	2.17	2.27	2	3.2	2.92	2.74	3.53	2.94	2.67	2.54	3.04	3.49	3.65	4.02	2.91	4.33	3.91	7.96274e-05	0.810491
mRNA	ENSG00000151239	TWF1	17.37	17.4	19.94	20.33	23.66	20.69	21.59	19.72	18.45	18.68	20.24	21.54	21.44	24.92	24.88	25.83	27.23	8.27498e-05	0.809434
mRNA	ENSG00000078618	NRDC	28.94	28.59	26.63	31.83	34.09	28.87	34.21	33.52	31.36	37.99	33.35	34.94	36.11	41.12	33.06	41.63	39.02	8.37506e-05	0.809102
mRNA	ENSG00000168876	ANKRD49	3.01	2.6	2.69	3.49	2.87	3.51	4.24	3.71	3.35	3.14	3.51	3.64	4.63	3.74	3.63	4.32	5.19	0.000105217	0.80268
mRNA	ENSG00000134900	TPP2	9.38	9.25	8.74	8.67	9.36	9.32	9.63	10.28	10.17	10.1	9.75	9.63	10.69	11.71	10.58	12.62	10.64	0.000105937	0.802484
mRNA	ENSG00000106245	BUD31	10.99	11.4	15.84	19.12	13.81	15.65	20.6	17.61	16.68	18.82	14.44	17.06	19.41	23.94	18.62	23.87	20.63	0.000115327	0.800031
mRNA	ENSG00000132963	POMP	32.05	30.32	57.19	43.15	49.2	39.45	61.88	49.94	49.4	35.21	45.69	53.22	66.24	71.23	66.99	82.22	60.9	0.00011795	0.799376
mRNA	ENSG00000119203	CPSF3	8.57	8.34	6.3	9.95	9.62	7.81	11.15	10.91	9.23	9.59	9.92	10.94	10.97	14.38	11.17	14.47	12.49	0.000118525	0.799234
mRNA	ENSG00000165672	PRDX3	33.3	35.19	40.4	46.67	45.05	42.92	46.55	45.57	43.17	35.04	42.88	41.63	49.34	56.46	57.32	49.65	57.1	0.000120114	0.798844
mRNA	ENSG00000151465	CDC123	12.71	13.24	16.78	22.47	20.1	21.99	25.16	19.55	21.38	19.29	20.77	26.59	20.8	31.19	19.8	30.55	29.06	0.000126649	0.797287
mRNA	ENSG00000054116	TRAPPC3	14.46	12.45	15.36	23.5	18.67	16.46	18.13	18.23	20.5	18.13	20.89	20.27	22.2	21.06	20.81	23.49	23.42	0.000136122	0.795146
mRNA	#N/A	BGIG9606_39816	2.51	2.46	2.82	2.67	2.85	2.34	3.03	3.6	3.32	2.44	2.83	3.57	3.98	3.59	3.05	5.01	4.36	0.000140638	0.794168
mRNA	ENSG00000158483	FAM86C1	1.33	1.31	2.93	2.55	2.88	2.72	3.15	2.43	3.2	3.25	2.71	3.87	3.86	3.84	3.08	5.28	3.08	0.000140969	0.794098
mRNA	ENSG00000197208	SLC22A4	0.83	0.67	1.65	1.2	1.59	1.42	2.1	1.38	1.42	1.87	1.58	1.55	1.42	2.28	2.35	2.6	1.9	0.000144933	0.793263
mRNA	ENSG00000126698	DNAJC8	18.32	18.66	24.34	29.06	21.05	23.69	28.22	25.37	21.6	26.08	20.68	23.75	29.29	31.38	29.68	35.04	31.52	0.000148493	0.79253
mRNA	ENSG00000134333	LDHA	134.55	99.35	242.39	200.21	237.57	156	257.51	254.03	236.78	257.96	201.77	289.75	245.52	338.51	272.92	363.14	257.61	0.000150097	0.792204
mRNA	ENSG00000174775	HRAS	6.35	6.91	7.99	9.3	8.36	8.01	8.43	7.87	8.67	9.13	9.63	8.32	8.51	9.53	9.06	11.37	9.74	0.000152145	0.791792
mRNA	ENSG00000214114	MYCBP	4.3	4.63	6.17	5.92	5.44	4.44	5.68	6.46	5.28	4.84	5.09	5.88	6.24	7.59	7.04	8.95	7.73	0.000153437	0.791535
mRNA	ENSG00000148834	GSTO1	14.85	13.05	27.97	30.17	26.44	15.64	39.53	39.69	31.54	26.8	30.58	40.16	37.8	49.5	36.54	56.53	35.15	0.000160041	0.790248
mRNA	ENSG00000171566	PLRG1	6.31	6.27	7.52	7.46	8.36	8.01	9.14	7.47	6.86	6.69	6.67	8.04	9.81	10.87	8.43	10.85	10.93	0.000172367	0.78796
mRNA	ENSG00000081307	UBA5	4.49	5.12	5.61	5.68	6.6	5.83	5.96	5.55	6.31	6.42	5.97	7.27	5.31	7.59	6.35	7.87	8.15	0.000176793	0.787172
mRNA	ENSG00000180228	PRKRA	12.02	13.24	15.53	15.87	14.8	16.81	15.89	14.47	13.71	15.83	13.18	15.86	16.44	18.17	16.8	19.76	18.89	0.000177224	0.787096
mRNA	ENSG00000116489	CAPZA1	37.79	30.86	47.51	54.09	52.98	46.94	58.79	50.41	44.69	55.8	43.69	50	49.56	67.98	55.73	71.6	66.4	0.000190267	0.78487
mRNA	ENSG00000108622	ICAM2	8.03	9.59	14.29	10.79	12.34	14.22	16.92	12.66	13.87	13.15	10.54	15.12	18.44	19.84	15.79	28.01	17.2	0.000193569	0.784327
mRNA	ENSG00000146007	ZMAT2	12.55	11.09	15.86	16.87	15.14	11.71	17.27	18.78	14.89	12.38	14.63	16.01	18.68	18.6	18.82	22.68	20.65	0.000193862	0.784279
mRNA	ENSG00000147124	ZNF41	2.78	3.14	3.36	2.9	3.5	3.11	3.61	3.24	3.27	3.46	3.23	3.66	3.55	3.86	3.53	4.31	3.65	0.000197602	0.783674
mRNA	ENSG00000140307	GTF2A2	5.19	5.85	10.22	9.21	8.39	8.3	10.21	9.09	8.65	6.67	7.56	9.3	11.13	12.52	12.96	13.27	10.52	0.000197803	0.783642
mRNA	ENSG00000143575	HAX1	18.28	22.32	26.47	26.87	27.02	22	29.3	26.95	23.53	24.45	23.27	27.67	34.06	39.89	31.74	39.6	31.31	0.000201091	0.783118
mRNA	ENSG00000010244	ZNF207	34.21	33.64	44.92	45.28	39.62	42.38	48.72	44.3	43.46	42.34	39.03	43.31	45.48	51.76	47.35	58.44	48.35	0.00020265	0.782873
mRNA	ENSG00000076242	MLH1	7.86	7.93	6.68	8.36	7.58	8.33	9.73	8.98	8.7	8.6	8.49	9.14	11.19	14.19	10	11.32	11.25	0.000212573	0.781344
mRNA	ENSG00000173692	PSMD1	30.44	29.94	30.12	27.99	31.69	29.88	38.16	30.9	34.66	30.42	36.56	33.75	35.51	40.1	34.3	45.48	38.91	0.000214269	0.781089
mRNA	ENSG00000189050	RNFT1	2.76	2	2.87	2.65	2.72	2.15	3.88	3.45	3.12	3.08	3.74	3.21	3.25	4.35	3.78	5.09	3.65	0.000218949	0.780393
mRNA	ENSG00000124275	MTRR	7.45	7.15	11.44	7.7	9.12	10.07	14.4	9.57	9.55	9.32	10.32	10.39	12.16	13.64	11.41	16.03	13.38	0.000220974	0.780096
mRNA	ENSG00000106305	AIMP2	7.53	7.55	10.85	12.46	10.56	11.85	14.4	9.5	13.98	10.66	12.33	14.39	12.71	16.48	15.78	17.67	12.16	0.000233372	0.778325
mRNA	ENSG00000100462	PRMT5	9.68	9.36	17.78	14.86	14.9	14.69	17.75	12.33	18.32	13.19	16.22	20.66	17.99	21.37	16.21	26.19	19.53	0.000236246	0.777926
mRNA	ENSG00000166747	AP1G1	15.55	15.34	16.01	17.08	16.5	17.05	17.35	17.48	16.65	16.44	16.23	16.68	16.88	17.7	16.59	19.03	18.6	0.000241947	0.777146
mRNA	ENSG00000126749	EMG1	6.98	6.81	10.97	8.71	11.72	9.53	14.18	11.12	11	10.27	11.78	11.4	14.94	16.23	11.26	16.97	12.17	0.000253472	0.775614
mRNA	ENSG00000164815	ORC5	4.1	5.27	5.13	6.37	5.85	5.23	5.32	5.64	5.9	4.48	4.9	6.01	7.46	8.83	6.3	8.1	9.31	0.000275468	0.772847
mRNA	ENSG00000182199	SHMT2	10.32	8.8	16.07	13.69	11.7	15.34	16.54	12.54	14.74	14.5	12.12	23.88	17.83	25.18	20.31	25.5	17.41	0.000282761	0.77197
mRNA	ENSG00000120656	TAF12	6.97	7.48	8.37	8.6	7.98	7.63	10.92	11.76	8.03	8.4	8.65	8.98	11.71	15.62	10.89	13.5	12.06	0.000282995	0.771942
mRNA	ENSG00000137547	MRPL15	6.64	6.93	8.28	8.9	8.03	7.12	11.4	9.12	8.65	6.8	7.95	8.54	10.26	12.54	11.47	12.61	10.67	0.00028459	0.771753
mRNA	ENSG00000163389	POGLUT1	4.57	3.87	5.84	4.71	5.36	5.32	4.73	5.55	5.66	3.74	5.24	4.69	7.39	7.19	6.18	8.2	7.58	0.000292394	0.77084
mRNA	ENSG00000047621	C12orf4	7.43	6.82	8.01	6.34	8.73	9.18	7.93	8.04	7.38	8.16	7.06	7.75	9.26	10.64	9.54	11.34	10.38	0.000299598	0.770015
mRNA	ENSG00000139182	CLSTN3	7.51	7.66	10.99	9.68	10.42	10.79	8.31	9.13	12.19	12.12	11.23	12.22	10.46	14.99	10.05	14.36	15.34	0.000299629	0.770012
mRNA	ENSG00000115514	TXNDC9	5.54	5.33	7.53	7.49	7.83	7.11	10.47	9.03	7.82	6.82	6.49	8.12	9.57	12.74	8.03	12.19	10.94	0.000301152	0.769839
mRNA	ENSG00000101464	PIGU	3.78	4	5.84	5.27	4.79	4.56	5.29	5.58	5.77	5.26	4.6	6.12	6.55	8.25	5.77	9.77	6.5	0.000303677	0.769556
mRNA	ENSG00000096063	SRPK1	8.03	8.06	8.28	8.68	8.96	7.96	8.34	9.05	8.75	8.12	7.9	9.06	10.72	12.33	9.59	14.11	11.57	0.000309695	0.768887
mRNA	ENSG00000124444	ZNF576	2.66	3	3.7	3.51	3.43	3.16	3.75	3.78	3.85	3.78	3.89	3.81	3.32	4.14	3.79	3.89	4.46	0.000313413	0.768479
mRNA	ENSG00000167193	CRK	19.63	19.31	20.12	22.22	22	21	26.77	24.21	24.56	22.04	24.54	23.89	24.48	24.2	22.77	28.03	24.93	0.00032527	0.767205
mRNA	ENSG00000118276	B4GALT6	1.31	1.51	1.14	1.82	1.36	1.89	1.31	1.4	1.67	1.46	1.63	2	1.81	1.88	1.95	2.18	2.4	0.000327859	0.766932
mRNA	ENSG00000145740	SLC30A5	11.95	11.12	16.42	13.7	15.4	13.58	15.06	14.98	13.46	12.48	12.95	14.7	19.23	18.42	15.56	19.14	19.09	0.000330887	0.766615
mRNA	ENSG00000124279	FASTKD3	1.7	1.51	1.94	1.2	2.01	1.95	2.52	2.42	1.67	1.52	1.55	1.89	2.72	2.3	3.07	3.44	3.11	0.000335648	0.766121
mRNA	ENSG00000100216	TOMM22	12.52	14.1	19.9	17.74	18.02	17.44	23.17	16.11	19.83	16.31	17.13	20.7	19.59	25.78	20.9	33.49	24.01	0.000335692	0.766116
mRNA	ENSG00000086200	IPO11	6.38	6.97	6.73	6.84	7.32	6.86	7.07	7.2	6.98	6.16	6.6	7.47	7.41	8.69	7.99	9.36	8.44	0.000340577	0.765616
mRNA	ENSG00000277791	PSMB3	23.74	27.6	42.41	43.2	44	31.99	54.23	40.15	52.59	34.6	47.04	51.47	48.42	76.28	43.43	78.66	57.89	0.000342949	0.765375
mRNA	ENSG00000010270	STARD3NL	7.64	8.2	11.11	12.94	11.23	10.08	14.65	11.92	10.3	10.18	11.44	13.49	11.62	19.93	15.61	15.65	15.56	0.000343298	0.76534
mRNA	ENSG00000134668	SPOCD1	6.5	2.57	14.15	12.56	15.51	12.04	21.4	15.33	23.16	20.94	26.72	15.44	23.99	27.17	20.85	38.37	16.64	0.000347609	0.764906
mRNA	ENSG00000128699	ORMDL1	10.82	11.56	11.34	13.38	14.53	12.23	14.6	19.72	14.03	13.57	12.85	14.12	16.32	18.32	14.44	19.06	19.58	0.000349088	0.764758
mRNA	ENSG00000159063	ALG8	5.41	5.35	10.29	9.84	9.35	7.73	7.24	8.58	9.25	10.17	9.36	10.77	7.9	15.24	10.36	16.72	13.48	0.000357672	0.76391
mRNA	ENSG00000137168	PPIL1	5.95	5.66	13.75	8.54	11.64	8.5	15.9	7.7	11.15	8.13	9.72	14.32	16.84	25.52	16.62	23.25	15.51	0.000382157	0.761582
mRNA	ENSG00000004700	RECQL	13.05	13.32	13.95	11.78	16.15	13.41	15.14	15.48	13.45	14.15	14.65	15.15	18.22	16.07	14.75	18.23	21.46	0.000398812	0.760069
mRNA	ENSG00000163053	SLC16A14	1.18	1.26	1.26	2.18	2.15	2.1	3.24	1.81	2.15	1.21	2.27	2.85	2.22	4.4	2.78	3.06	3.78	0.000404493	0.759565
mRNA	ENSG00000005302	MSL3	10.17	8.89	9.25	10.93	9.31	8.37	12.27	11.25	9.66	11.99	9.08	11.7	13.28	12.98	12.49	12.97	13.03	0.000413726	0.758758
mRNA	ENSG00000125977	EIF2S2	15.94	15.42	20.02	17.18	15.85	18.16	33.74	25.84	21.89	19.8	15.64	22.77	35.22	43.56	29.65	44.41	28.86	0.000434768	0.756973
mRNA	ENSG00000155959	VBP1	5.74	5.05	8.91	7.68	6.82	7.74	8.43	8.75	8.12	6.24	6.51	8.49	8.28	13.72	9.36	12.6	10.66	0.000439616	0.756572
mRNA	ENSG00000143622	RIT1	7.37	7.46	7.35	9.36	9.39	7.57	7.91	9.46	9.11	8.12	8.51	8	9.14	11.7	10.49	10.01	11.78	0.0004421	0.756368
mRNA	ENSG00000079257	LXN	4.78	7.01	15.74	7.43	12.33	7.31	8.71	10.13	6.28	7.02	6.71	7.48	28.15	38.66	18.93	43.36	35.9	0.00044325	0.756274
mRNA	ENSG00000128272	ATF4	135.54	142.86	179.59	156.39	153.12	173.31	163.16	150.15	149.14	159.81	138.66	193.77	194.31	199.82	188.49	187.8	200.2	0.000444734	0.756153
mRNA	ENSG00000166741	NNMT	49.31	34.72	174.57	181.51	141.92	131.16	179.78	204.13	167.86	133.59	133.31	138.03	239.71	242.57	194.04	286.18	176.05	0.000446783	0.755986
mRNA	ENSG00000100890	KIAA0391	10.08	12.1	12.32	13.43	17.71	13.73	14.89	14.39	15.41	12.93	17.31	13.91	16.48	16.5	16.32	18.95	16.38	0.00045674	0.755185
mRNA	ENSG00000183527	PSMG1	4.47	3.92	8.91	8.24	6.42	7.65	9.26	7.53	8.11	5.92	5.99	9.07	9.11	12.44	8.9	15.32	9.8	0.000461913	0.754774
mRNA	ENSG00000163527	STT3B	28.36	24.67	39.53	33.1	31.15	33.64	34.53	31.91	35.74	33.67	28.48	36.56	39.41	49.97	41.16	45.69	39.22	0.000473033	0.753904
mRNA	ENSG00000143546	S100A8	3.94	2.57	37.97	58.92	21.91	16.34	132.47	32.63	37.41	105.9	64.82	88.36	70.63	71.95	183.05	152.14	104.7	0.000479923	0.753374
mRNA	ENSG00000197457	STMN3	5.07	5.02	11.4	8.21	7.33	6.59	6.15	6.26	8.21	9.51	11.02	8.84	10.79	14.83	8.69	15.64	13.43	0.000491827	0.752472
mRNA	ENSG00000196937	FAM3C	14.71	14.07	19.73	14.15	14.87	15.06	19.88	19.11	19.81	15.99	15.28	21.36	23.29	21.55	22.49	29.69	19.4	0.000495353	0.752209
mRNA	ENSG00000149196	HIKESHI	11.45	12.03	10.66	17.55	18.86	15.97	15.9	16.27	16.41	14.1	15.47	13.58	18.48	21.59	16.76	19.88	24.66	0.000506146	0.751411
mRNA	ENSG00000118564	FBXL5	31.36	32.87	29.08	39.55	35.1	34.25	32.88	37.77	32.06	32.03	33.06	34.75	37.41	45.99	43.93	42.72	51.35	0.000506796	0.751364
mRNA	ENSG00000115128	SF3B6	15.35	14.94	20.83	25.92	18.66	19.73	27.66	24.81	17.4	19.78	17.78	20.76	29.7	38.6	25.07	39.91	31.11	0.000510627	0.751084
mRNA	ENSG00000115540	MOB4	4.09	3.83	5.7	4.76	5.54	5.09	5.9	5.72	5.51	4.33	4.6	5.28	6.39	5.72	8.13	6.41	6.83	0.000516841	0.750635
mRNA	ENSG00000121022	COPS5	9.82	8.2	10.44	9.67	10.62	8.55	14.53	11.93	10.27	7.79	9.36	10.36	15.45	17.09	14.35	16.41	15.02	0.000517501	0.750588
mRNA	ENSG00000065427	KARS	21.43	19.69	31.86	27.54	26.57	23.04	40.7	31.89	31.56	25.22	26.71	34.78	35.53	46.82	34.18	53.49	35.28	0.000518379	0.750525
mRNA	ENSG00000165233	CARD19	6.9	6.62	10.08	11.08	12.04	9.47	11.75	11.79	11.48	10.56	11.82	12.37	11.36	10.82	9.98	13.97	14.14	0.000519922	0.750414
mRNA	ENSG00000111880	RNGTT	4.06	4.1	4.63	3.9	4.89	5.28	5.34	4.68	5.13	4.36	4.63	4.7	5.47	5.58	5.46	6.05	4.98	0.000521275	0.750317
mRNA	ENSG00000090060	PAPOLA	34.68	37.37	47.19	39.88	44.39	35.96	48.37	48.36	38	44.82	41.79	42.34	48.68	54.44	51.68	58.18	48.64	0.000522628	0.750221
mRNA	ENSG00000117450	PRDX1	72.25	78.99	97.66	107.31	89.32	58.9	149.2	116.46	104.3	80.17	115.26	115.18	135.01	184.57	115.77	185.71	145.8	0.000525388	0.750024
mRNA	ENSG00000030066	NUP160	9.21	6.97	9.59	8.08	9.64	8.59	9.97	9.38	9.64	8.96	9.36	10.34	10.05	12.65	11.08	13.25	9.93	0.00052674	0.749928
mRNA	ENSG00000165704	HPRT1	3.41	3.43	8.51	6.91	6.62	6.43	8.87	6.52	6.77	7.8	6.35	7.57	7.74	10.65	7.79	11.54	8.07	0.000537605	0.749165
mRNA	ENSG00000118680	MYL12B	75.75	89.21	132.27	155.33	136.34	138.44	194.12	183.3	176.53	139.01	158.21	181.71	162.82	154.69	189.34	158.01	202.92	0.000540804	0.748943
mRNA	ENSG00000114686	MRPL3	15.96	15.37	23.83	19.19	20.79	19.95	32.19	21.99	20.41	21.35	16.27	23.2	28.2	43.82	27.51	46.63	32.75	0.000542239	0.748844
mRNA	ENSG00000151726	ACSL1	15.18	10.33	31.69	25.67	24.79	26.96	33.69	27.04	32.24	30.48	28.12	23.28	31.49	34.87	35.35	38.02	29.64	0.000548275	0.748428
mRNA	ENSG00000135547	HEY2	0.83	0.97	0.56	0.66	0.64	0.68	0.91	0.93	0.96	0.55	0.69	0.88	1.54	1.73	1.36	1.66	1.52	0.000565473	0.747265
mRNA	ENSG00000125656	CLPP	10.39	10.59	14.07	16.07	13.57	12.71	15.24	15	13.03	15.01	13	18.04	14.51	20.98	17.72	22.03	15.46	0.000568216	0.747083
mRNA	ENSG00000174780	SRP72	19.32	20.08	23.21	20.09	25.92	24.33	32.1	21.8	24.24	24.95	23.65	29.34	24.68	33.12	27.13	37.84	28.8	0.000576978	0.746504
mRNA	ENSG00000134248	LAMTOR5	14.76	12.57	28.41	32.04	23.14	22.05	28.78	31.64	26.75	23.17	26.21	28.54	27.59	33.39	26.76	38.41	33.49	0.000593354	0.745441
mRNA	ENSG00000182973	CNOT10	4.89	4.94	4.62	5.32	5.16	5.08	5.13	5.61	5.06	4.95	5	5.9	5.77	7.43	5.38	7.22	6.45	0.000602855	0.744835
mRNA	ENSG00000146476	ARMT1	4	3.06	4.15	5.36	4.21	3.97	5.17	6.79	3.97	3.91	4.2	4.82	5.28	7.23	7.47	6.69	6.56	0.000611428	0.744296
mRNA	ENSG00000174791	RIN1	1.42	1.3	2.29	2.84	3.24	2.88	4.63	3.42	4.14	3.72	4.11	4.03	3.13	4.09	2.62	5.53	4.35	0.000618933	0.743828
mRNA	ENSG00000113734	BNIP1	2.45	1.84	4.41	3.24	3.39	3.08	5.04	3.08	3.38	2.96	3.51	4.1	4.41	4.23	4.21	5.25	4.62	0.000625138	0.743446
mRNA	ENSG00000167085	PHB	21.81	23.27	29.36	29.52	32.66	24.65	34.61	24.42	34.15	27.05	33.82	36.85	29.77	44.95	30.71	45.94	38.4	0.000634856	0.742852
mRNA	ENSG00000159479	MED8	8.88	8.12	9.88	10.43	9.93	8.85	13.48	11.27	12.16	9.49	9.56	11.2	12.13	14.47	11.7	13.51	12.04	0.000656925	0.741533
mRNA	ENSG00000277161	PIGW	0.78	0.93	2.37	1.52	1.43	1.8	2.13	1.74	1.94	1.25	1.94	1.95	2.57	2.59	2.23	3.5	1.92	0.000659749	0.741366
mRNA	ENSG00000183291	SELENOF	12.81	15.29	36.87	41.42	28.15	25.08	28.57	34.49	28.07	30.71	25.75	34.02	29.74	40.65	37.24	45.93	48.37	0.000672667	0.740614
mRNA	ENSG00000144580	CNOT9	8.57	7.61	13.08	9.88	10.07	10.19	13.82	10.73	12.83	10.47	10.89	13.01	13.05	16.2	12.62	17.92	12.05	0.000688086	0.73973
mRNA	ENSG00000175792	RUVBL1	6.04	5.83	9.36	8.26	8.38	7.99	12.4	7.9	9.84	6.95	7.88	9.44	11.13	14.32	10.03	19.13	11.69	0.0006915	0.739537
mRNA	ENSG00000058804	NDC1	2.21	2.29	3.63	2.97	3.23	2.41	3.06	2.94	3.06	2.69	3.02	3.65	3.17	5.16	3.62	5.02	3.95	0.000693223	0.73944
mRNA	ENSG00000077721	UBE2A	16.12	15.94	19.62	19.52	16.42	18.17	22.66	23.49	19.02	20.35	19.44	18.83	21.38	22.62	23.7	23.96	20.68	0.000720823	0.737909
mRNA	ENSG00000137496	IL18BP	9.47	7.35	14.7	10.91	11.2	12.59	12.28	7.6	17.52	14.52	10.66	10.97	15.68	18.57	16.41	21.68	16.41	0.000723531	0.737761
mRNA	ENSG00000101843	PSMD10	7.71	6.13	10.76	11.83	10.86	9.06	9.89	13.56	9.13	8.86	9.95	10.87	10.31	14.25	11.71	14.82	14.41	0.000726386	0.737606
mRNA	ENSG00000122026	RPL21	99.56	105.07	173.34	164.71	157.28	134.34	175.66	191.82	134.45	129.35	124.94	140.39	241.39	308.73	172.75	380.42	256.15	0.000747756	0.736461
mRNA	ENSG00000161970	RPL26	145.34	162.7	276.79	278.35	224.34	263.37	298.34	287.94	208.85	227.4	175.66	250.54	357.17	437.85	258.68	548.96	381.53	0.00075579	0.736037
mRNA	ENSG00000173597	SULT1B1	0.26	0.43	0.61	0.79	1.02	0.98	1.73	0.63	0.97	1.3	0.68	0.81	0.94	2.12	2.64	3.47	1.47	0.000758371	0.735902
mRNA	ENSG00000166595	CIAO2B	14.54	14.76	27.43	33	29.27	25.92	34.72	27.35	37.6	30.78	36.42	37.06	32.93	34.67	29.27	37.55	35.08	0.000760896	0.73577
mRNA	ENSG00000197713	RPE	13.81	11.57	15.01	12.01	16.29	13.3	14.42	14.47	14.63	12.88	13.7	13.91	16.22	18.17	16.04	17.61	17.26	0.000768448	0.735377
mRNA	ENSG00000155957	TMBIM4	23.08	19.12	37.12	33.2	32.97	21.48	30.31	35.92	28.41	27.5	27.96	27.46	38.99	44.73	48.03	45.06	39.81	0.000774251	0.735078
mRNA	ENSG00000198730	CTR9	7.7	7.39	7.87	7.49	7.87	7.54	9.66	9.2	8.28	7.94	8.56	8.74	10.6	11.85	8.63	11.76	9.2	0.000778525	0.734858
mRNA	ENSG00000214736	TOMM6	15.02	18.22	23.84	23.62	24.52	21.77	26.94	26.91	22.77	21.73	21.63	25.24	30.51	42.78	22.72	42.45	30.91	0.000799158	0.733813
mRNA	ENSG00000168566	SNRNP48	1.74	1.71	1.76	1.68	2.04	1.52	2.28	2.49	2.11	2.21	2	1.93	2.16	2.75	2.07	3.08	2.46	0.000814843	0.733033
mRNA	ENSG00000165283	STOML2	15.89	17.31	21.71	27.21	24.37	20.82	25.59	20.35	27.29	22.2	24.97	28.37	22.94	33.73	23.15	40.5	30	0.000815516	0.733
mRNA	ENSG00000137501	SYTL2	12.99	10.11	9.87	18.45	25.76	32.42	33.59	13.3	28.13	13.31	16.55	26.32	34.72	41.67	59.34	33.18	38.02	0.000820369	0.732761
mRNA	ENSG00000084733	RAB10	26.12	26.63	30.64	26.94	26.91	25.67	32.19	31.37	27.7	28.95	29.14	30.44	30.78	30.43	33.23	35.75	30.75	0.000833817	0.732106
mRNA	ENSG00000149483	TMEM138	11.15	12.59	12.69	11.08	11.55	11.22	12.18	12.58	14.82	12.14	12.97	12.08	16.02	14.83	12.62	17.62	15.59	0.000861568	0.730781
mRNA	ENSG00000105355	PLIN3	11.54	10.35	18.13	22.64	17.64	14.72	18.43	17.01	21.15	20.98	25.41	26.03	18.28	22.86	19.55	25.63	24.77	0.000863524	0.730689
mRNA	ENSG00000165819	METTL3	8.77	9.6	8.92	9.45	11.49	10.9	11.03	11.63	10.98	9.03	11.25	10.63	13.49	15.64	9.63	14.5	13.95	0.000871835	0.7303
mRNA	ENSG00000124207	CSE1L	18.99	17	17.48	18.1	22.16	19.63	24.83	17.24	19.69	18.09	17.92	24.07	22.93	36.49	29.23	34.2	25.42	0.000882534	0.729804
mRNA	ENSG00000137040	RANBP6	4.59	5.19	4.34	4.96	8.84	5.72	8.52	5.86	7.37	5.37	7.61	7.27	7.7	8.36	8.34	7.64	9.24	0.000885777	0.729654
mRNA	ENSG00000162959	MEMO1	13.88	12.42	15.84	12.33	14.93	14.7	15.19	11.71	15.09	14.39	15.88	16.61	15.42	15.22	17.49	17.53	17.89	0.0008969	0.729145
mRNA	ENSG00000104442	ARMC1	7.27	7.69	7.14	7.72	8.47	7.9	7.52	7.41	7.93	7.95	7.42	8.13	8.18	8.34	8.87	8.97	10.87	0.000898013	0.729094
mRNA	ENSG00000131100	ATP6V1E1	33.19	30.59	37.24	46.58	36.51	31.45	54.92	57.59	38.06	39.93	40.51	39.57	55.61	53.96	57.52	56.39	51.9	0.000902127	0.728907
mRNA	ENSG00000139546	TARBP2	2.68	1.94	4.11	3.66	4.03	3.17	4.34	4.58	4.59	3.45	4.46	5.55	3.51	4.76	4.71	6.31	4.43	0.000907108	0.728682
mRNA	ENSG00000123810	B9D2	1.39	1.12	1.98	1.83	2.56	2.1	1.99	2.19	1.86	2	2.68	2.81	3.15	2.27	2.28	2.68	2.48	0.000912711	0.72843
mRNA	ENSG00000139131	YARS2	4.34	4.17	5.24	5.5	4.79	4.8	5.35	5.38	4.95	4.71	4.27	5.17	5.74	5.55	5.47	6.45	5.7	0.000931836	0.727578
mRNA	ENSG00000136930	PSMB7	26.84	26.64	32.14	31.33	29.26	22.83	38.79	38.07	29.89	27.19	32.07	36.98	34.32	47.79	39.29	51.35	37.61	0.000933313	0.727513
mRNA	ENSG00000170291	ELP5	8.01	7.31	8.89	9.04	7.92	8.46	8.56	9.26	9.51	7.85	9.15	8.8	9.65	10.57	8.16	11.29	10.3	0.000935519	0.727416
mRNA	ENSG00000113643	RARS	17.69	20.2	19.93	17.54	21	21.84	29.44	21.21	20.42	21.46	19.58	20.64	24.3	30.63	28.54	33.55	25.12	0.000946928	0.726917
mRNA	ENSG00000105669	COPE	26.02	29.06	36.4	46.8	35.53	37.74	40.14	35.85	41.28	45.77	40.74	47.17	35.13	52.02	40.8	51.1	47.33	0.000948101	0.726866
mRNA	ENSG00000169696	ASPSCR1	3.92	4.23	4.73	5.53	4.52	5.91	5	5.15	5.44	6.2	5.61	6.39	5	6.65	5.43	6.71	5.79	0.000949562	0.726802
mRNA	ENSG00000140740	UQCRC2	25.08	25.81	24.86	30.11	29.1	29.36	30.54	29.09	27.7	25.85	26.87	28.29	35.44	39.34	27.32	35.94	37.73	0.00095029	0.72677
mRNA	ENSG00000087502	ERGIC2	11.71	12.88	13.13	14.04	15.62	15.34	15.37	15.81	13.19	15.79	11.61	13.53	14.81	18.94	16.35	17.59	19.87	0.000961333	0.726293
mRNA	ENSG00000118246	FASTKD2	3.9	4.43	4.76	3.62	5.27	5.06	5.18	4.44	5.19	3.98	4.57	4.65	5.19	5.72	4.91	6.51	6.39	0.00097598	0.725667
mRNA	ENSG00000175324	LSM1	12.44	10.57	11.9	14.38	14.31	17.61	20.21	17.32	14.22	11.63	14.39	14.5	19.6	18.45	16.66	18.54	20.24	0.000983641	0.725343
mRNA	ENSG00000164647	STEAP1	0.75	0.52	7.58	0.99	3.29	5.89	8.65	0.63	4.97	6.78	3.88	8.78	10.32	14.55	4.98	17.25	8.33	0.000998128	0.724735
mRNA	ENSG00000161980	POLR3K	3.22	2.02	3.15	4	3.57	2.42	5.65	3.21	3.99	2.53	4.28	4.64	4.74	7	5.5	6.9	4.41	0.00100321	0.724523
mRNA	ENSG00000182552	RWDD4	3.38	4.02	5.02	4.84	4.67	4	5.28	5.26	4.76	3.9	4.14	4.64	5.19	5.75	5.91	7.54	5.41	0.00101554	0.724014
mRNA	ENSG00000092020	PPP2R3C	5.52	4.39	5.1	7.15	6.4	6.51	8.03	9.48	7.84	5.27	7.82	7.21	7.77	7.25	8.16	8.2	9.34	0.00103536	0.723205
mRNA	ENSG00000183207	RUVBL2	8.44	7.36	10.49	11.31	10.3	11.42	14.77	9.8	13.21	11.56	12.84	14.8	10.8	17.97	11.93	19.15	12.95	0.00105241	0.72252
mRNA	ENSG00000022277	RTF2	24.77	24.68	27.39	31.41	27.92	24.05	30.7	27.81	27.61	26.28	30.37	31.67	31.23	32.54	27.75	34.22	32.64	0.00105248	0.722517
mRNA	ENSG00000110619	CARS	10.3	11.13	12.55	12.09	12.92	14.14	15.5	13.29	14.82	13.62	14.93	18.42	14.31	13.7	17.09	15.89	14.47	0.00106279	0.722108
mRNA	ENSG00000138382	METTL5	11.09	13.6	9.08	15.43	12.81	13.49	15.44	13.45	10.45	13.41	12.23	14.05	16.01	19.04	15.64	18.94	18.25	0.00107261	0.72172
mRNA	ENSG00000163220	S100A9	14.2	7.88	73.61	84.83	36.03	20.19	292.81	95.56	54.5	116.33	91.79	124.93	198.49	205.41	331.2	358.82	124.69	0.00108321	0.721305
mRNA	ENSG00000116670	MAD2L2	5.4	3.98	10.29	9.61	8.99	7.05	9.88	8.97	8.82	9.19	8.67	11.32	9.74	13.72	9.93	14.08	9.25	0.00108716	0.721151
mRNA	ENSG00000116459	ATP5PB	18.9	20.36	24.06	25.67	21.3	21.21	29.11	24.08	22.13	20.52	20.76	24.88	27.6	40.32	27.85	39.87	30.37	0.00109641	0.720793
mRNA	ENSG00000163636	PSMD6	13.72	12.86	14.43	12.89	15.4	12.27	22.66	17.21	15.88	14.55	15.8	16.1	18.99	22.08	19.36	26.48	17.81	0.00111195	0.720197
mRNA	ENSG00000196591	HDAC2	11.27	10.58	18.61	12.32	11.8	13.95	20.48	16.45	13.49	10.34	12.16	16.2	20.65	26.93	21.29	27.71	18.75	0.00111402	0.720118
mRNA	ENSG00000110344	UBE4A	15.86	13.82	14.2	13.97	15.21	14.83	16.88	15.86	18.14	15.45	17.46	19.22	16.09	17.73	16.44	19.68	17.57	0.00111896	0.71993
mRNA	ENSG00000197265	GTF2E2	9.88	10.91	13.73	14.57	12.98	11.39	16.59	18.91	11.33	14.09	12.18	13.14	19.37	20.22	16.75	21.25	16.3	0.00113508	0.719322
mRNA	ENSG00000064726	BTBD1	12.6	11.74	16.85	14.38	15.32	15.35	16.7	15.24	14.64	15.17	15.77	15.71	16.1	15.35	14.92	17.87	17.85	0.0011585	0.718451
mRNA	ENSG00000104886	PLEKHJ1	6.83	6.58	10.58	8.28	8.33	8.47	10.2	9.54	9.5	6.78	9.86	12.28	9.96	12.75	10.18	15.2	10.15	0.00117613	0.717805
mRNA	ENSG00000015475	BID	5.18	4.6	5.22	5.69	4.78	5.08	6.9	5.86	5	6.66	6.26	6.53	6.21	6.34	6.62	9.25	6.26	0.00117729	0.717763
mRNA	ENSG00000145191	EIF2B5	5.07	4.76	7.52	5.69	6.09	6.94	9.26	6.88	8.46	6.31	8	7.68	9.18	9.63	7.03	10.43	7.33	0.00118861	0.717353
mRNA	ENSG00000146425	DYNLT1	38.05	35.53	41.84	38.1	41.34	36.05	52.61	40.67	42.26	29.67	43.92	38.35	58.89	49.44	49.83	57.78	55.44	0.00119848	0.716998
mRNA	ENSG00000213339	QTRT1	6.49	5.64	7.36	6.22	6.77	7.85	6.67	6.56	7.91	5.39	7.32	7.06	8.56	10.04	6.76	11.76	9.75	0.00120737	0.71668
mRNA	ENSG00000173915	ATP5MD	19.94	23.23	32.69	28.81	28.33	18.04	36.22	35.39	25.02	20.66	23.48	24.56	42.65	56.73	42.54	60.31	41.3	0.00123989	0.715533
mRNA	ENSG00000166130	IKBIP	4.79	4.95	6.13	4.76	5.42	4.07	8.22	7.23	5.47	5.04	5.17	7.29	8.74	11.94	6.13	11.18	8.77	0.00124649	0.715304
mRNA	ENSG00000167711	SERPINF2	7.93	5.41	4.92	6.14	6.18	5.11	5.51	3.45	11.48	3.45	6.26	9.97	13.05	17.3	8.31	18.35	15.33	0.00126217	0.714762
mRNA	ENSG00000115446	UNC50	7.66	8.83	7.2	12.83	9.77	10.2	10.91	13.23	12.66	10.95	11.01	11.74	12.81	12.34	10.68	11.92	15.68	0.00127192	0.714428
mRNA	ENSG00000166896	ATP23	0.54	0.57	0.24	1.11	0.98	0.52	0.74	0.95	0.55	1.11	0.62	1.02	0.98	2.09	2.16	1.18	3.37	0.00130028	0.713469
mRNA	ENSG00000101146	RAE1	4.77	5.8	6.13	6.13	5.9	5.82	9.46	6.22	6.52	5.4	7.14	6.69	7.35	9.25	7.5	9.45	7.68	0.00130463	0.713323
mRNA	ENSG00000172009	THOP1	4.86	4.6	5.96	4.96	6.61	6.75	9.06	5.19	8.43	6.57	7.83	9.28	7.6	8.85	7.42	9.93	6.99	0.00133139	0.712435
mRNA	ENSG00000150787	PTS	5.44	4.96	8.21	9.97	7.9	8.88	10.71	7.88	7.91	7.05	6.1	9.47	9.92	13.19	12.56	13.47	8.92	0.00133237	0.712403
mRNA	ENSG00000115355	CCDC88A	9.19	8.53	7.18	8.09	10.68	6.81	10.97	8.98	7.34	8.95	9.17	11.1	9.65	14.22	12.09	12.56	13.53	0.00133631	0.712274
mRNA	ENSG00000154473	BUB3	13.33	11.25	14.04	14.04	14.55	13.09	17	16.86	14.27	12.83	14.17	15.11	17.19	23.33	14.76	20.41	18.03	0.00136646	0.711295
mRNA	ENSG00000148175	STOM	55.48	49.16	135.04	84.17	79.58	87.65	120.21	82.42	90.91	81.26	80.34	103.72	143.79	97.97	141.72	134.73	126.46	0.00138033	0.71085
mRNA	ENSG00000184575	XPOT	17.26	17.25	19.66	17.25	21.46	21.38	18.24	14.27	18.45	21.56	17.5	23.7	21.74	25.95	23.04	25.53	23.89	0.00138699	0.710638
mRNA	ENSG00000146826	C7orf43	4.25	4.25	5.31	3.76	4.59	4.83	7.22	5.12	5.47	4.89	6.22	5.32	6.65	6.52	6.23	8.28	5.4	0.00138881	0.71058
mRNA	ENSG00000013364	MVP	33.67	35.02	40.66	45.04	41.9	30.49	36.86	47.04	46.35	46.81	51.94	50.26	42.24	50.31	46.09	59.98	48.4	0.00139009	0.710539
mRNA	ENSG00000115211	EIF2B4	7.59	8.35	8.58	8.99	8.28	7.23	9.69	9.07	10.09	8.8	9.2	11.05	10.08	11.81	9.4	12.78	9.37	0.00139409	0.710413
mRNA	ENSG00000112335	SNX3	37.4	42.68	48.75	51.74	41.23	39.24	51.2	51.31	42.2	55.33	43.1	45.93	49.51	62.76	51.98	59.46	59.54	0.00141621	0.709717
mRNA	ENSG00000256269	HMBS	2.32	2.42	2.39	3.74	3.44	3.3	3.16	3.3	3.23	2.31	3.67	5.04	3.77	5.77	2.96	8.55	5.42	0.00141652	0.709707
mRNA	ENSG00000114405	C3orf14	2.23	2.18	2.43	3.08	2.61	2.2	5.09	3.01	2.79	3.31	3.86	2.32	4.34	3.59	4.94	4.2	4.37	0.00141832	0.709651
mRNA	ENSG00000120686	UFM1	14	14.64	21.98	17.92	21.18	17.71	25.07	24.06	18.43	19.99	16.92	21.59	23.97	24.15	25.9	25.1	21.72	0.00141908	0.709627
mRNA	ENSG00000115271	GCA	1.66	1.03	3.34	4.21	3.46	2.54	6.02	3.98	2.8	5.29	3.72	2.52	4.52	4.68	8.05	5.6	5.42	0.00142845	0.709336
mRNA	ENSG00000239900	ADSL	13.78	11.67	19.39	15.49	18.19	18.81	24.49	15.98	20.5	17.23	18.11	22.77	21.73	25.8	23.23	28.55	17.23	0.00143818	0.709034
mRNA	ENSG00000179933	C14orf119	11.2	12	14.65	19.58	15.15	14.87	22.83	18.83	19.14	14.31	18.44	18.34	19.12	24.67	16.79	19.54	23.04	0.00145334	0.708569
mRNA	ENSG00000041357	PSMA4	21.59	23.36	31.02	30.84	23.54	28.63	41.78	34.85	25.05	27.62	20.6	25.97	44.43	57.96	36.35	64.85	43.05	0.00148716	0.707544
mRNA	ENSG00000148229	POLE3	10.38	10.26	11.25	12.67	11.38	9.81	13.25	12.25	12.99	11.6	12.27	14.18	13.51	17.53	11.82	18.78	13.4	0.001494	0.707339
mRNA	ENSG00000070785	EIF2B3	6.1	5.85	9.19	7.5	7.17	8.26	9.41	7.21	7.46	6.47	6.74	6.91	9.66	12.97	9.12	14.65	10.33	0.00153263	0.706195
mRNA	ENSG00000204604	ZNF468	2.27	2.43	2.45	3.15	3.93	2.69	3.25	4.43	3.09	2.85	3.19	3.44	3.84	3.56	3.46	3.86	4.36	0.00154389	0.705867
mRNA	ENSG00000113845	TIMMDC1	11.36	11.07	11.72	18.54	11.16	12.12	12.82	14.95	11.7	13.81	13.85	13.51	16.82	19.26	14.61	17.81	19.5	0.00154999	0.705689
mRNA	ENSG00000173638	SLC19A1	1.72	0.82	2.87	2.2	2.14	1.97	2.08	3.28	2.07	2.93	2.2	3.49	2.67	4.9	2.65	5.5	2.98	0.00155784	0.705462
mRNA	ENSG00000058799	YIPF1	6.39	4.74	8.51	9.91	6.7	5.92	7.91	11.67	8.12	8.98	9.04	8.93	9.63	11.47	9.8	11.13	9.69	0.00156142	0.705359
mRNA	ENSG00000138698	RAP1GDS1	13.18	13.39	10.59	11.49	14.83	12.18	14.2	12.93	13.51	12.55	13.12	14.98	14.01	16.27	16.39	16.57	15.32	0.00156665	0.705208
mRNA	ENSG00000211450	SELENOH	3.96	3.22	7.41	7.39	5.04	4.66	5.85	6.77	5.83	5.72	5.06	5.78	7.43	9.94	6.69	9.47	7.62	0.00156815	0.705165
mRNA	ENSG00000101844	ATG4A	3.59	3.2	3.24	4.66	4.27	4.26	4.5	5.22	3.76	4.61	4.54	4.35	4	5.01	4.23	5.67	5.35	0.00157793	0.704885
mRNA	ENSG00000185298	CCDC137	3.23	2.42	2.91	3.81	2.98	2.81	4.72	4.54	4.07	3.56	3.83	4.9	5.36	6.09	4.54	8.25	3.62	0.00159424	0.70442
mRNA	ENSG00000088356	PDRG1	3.24	2.5	4.17	3.87	3.36	3.16	4.34	3.97	4.42	3.16	4.66	4.25	4.5	4.48	4.43	5.36	3.93	0.00161591	0.703809
mRNA	ENSG00000106348	IMPDH1	10.66	10.27	17.8	17.45	16.91	13.44	15.32	12.73	20.11	18.14	18	23.25	16.2	21.73	14.44	25.07	22.62	0.00163445	0.703292
mRNA	ENSG00000162704	ARPC5	20.66	17.36	30.39	30.56	21.78	27.1	36.01	30.12	25.42	24.53	24.85	33.12	28.87	32.93	40.1	40.03	30.3	0.0016514	0.702823
mRNA	ENSG00000125968	ID1	11.29	9.89	17.83	14.03	21.54	24.14	32.2	17.28	23.51	16.56	15.67	15.04	35.23	48	19.98	44.32	30.37	0.00165549	0.70271
mRNA	ENSG00000115484	CCT4	25.18	23.87	33.97	28.4	29.76	26.68	53.79	31.24	35.33	28.92	33.01	43.05	42.13	52.95	41.13	58.44	36.44	0.00165975	0.702593
mRNA	ENSG00000102030	NAA10	16.51	20.61	19.13	21.71	20.36	19.55	28.34	21.96	23.87	19.49	27.02	27.8	25.86	33.32	25.48	32.6	22.51	0.00167768	0.702104
mRNA	ENSG00000198856	OSTC	25.99	23.61	45.05	40.8	43.08	36.65	39.49	40.99	43.69	31.75	36.19	50.23	39.95	71.32	41.38	56.73	53.6	0.00168595	0.701879
mRNA	ENSG00000122565	CBX3	15.42	13.57	18.7	14.57	16.78	16.1	20.44	21.87	16.16	13.58	13.86	16.81	23.03	33.99	22.18	36.34	23.75	0.00170093	0.701475
mRNA	ENSG00000102010	BMX	1.33	1.45	1.68	1.74	1.29	1.37	1.94	2.57	1.23	1.84	1.12	2.4	3.07	3.76	2.27	5.02	2.48	0.00170566	0.701348
mRNA	ENSG00000021355	SERPINB1	7.71	7.62	12.16	12.7	8.71	8.17	14.46	14.42	9.41	13.2	10.9	10.43	13.2	12.93	15.05	14.66	14.51	0.00171001	0.701232
mRNA	ENSG00000136840	ST6GALNAC4	7.32	8.77	11.88	9.9	12	9.24	16.43	9.38	15.26	12.25	15.26	13.95	14.05	16.41	14.52	19.09	11.67	0.00172065	0.700947
mRNA	ENSG00000103035	PSMD7	29	32.21	26.37	33.54	33.18	31.45	41.42	38.62	34.73	34.21	36.17	33.48	40.61	41.94	34.4	44.68	37	0.00173058	0.700684
mRNA	ENSG00000148335	NTMT1	3.18	3.92	8.03	5.28	4.62	4.76	6.12	6.14	6.17	4.69	5.74	7.2	6.96	8.89	6.71	10.56	6.32	0.00174495	0.700304
mRNA	ENSG00000091483	FH	10.71	10.46	11.84	11.48	10.88	10.96	15.9	13.69	11.38	9.63	10.01	15.29	18.09	23.15	15.31	18.86	15.36	0.00174509	0.7003
mRNA	ENSG00000106605	BLVRA	17.04	14.61	16	20.48	14.64	12.98	21.39	20.26	16.47	14.33	17.99	16.55	21.63	23.22	24.29	22.75	23.26	0.00176282	0.699836
mRNA	ENSG00000163221	S100A12	0.47	0.29	3.2	0.99	1.87	1.41	7.56	1.35	1.7	4.9	5.36	4.78	4.62	6.73	20.06	12.39	6.56	0.0017734	0.69956
mRNA	ENSG00000079134	THOC1	4.28	4	4.07	3.84	4.49	4.29	5.69	6.81	3.83	4.27	4.12	4.14	6.55	7.53	5.34	8.6	6.46	0.00177467	0.699527
mRNA	ENSG00000155561	NUP205	10.66	9.83	11.13	9.06	12.77	12.04	11.82	9.42	11.86	11.08	12.15	12.81	12.17	16.64	12.54	17.07	12.96	0.00181386	0.698519
mRNA	ENSG00000132664	POLR3F	2.35	2.91	2.48	2.18	2.94	2.49	4.88	3.45	3.02	2.95	3	3.11	4.86	4.17	4.39	4.3	3.7	0.00181386	0.698518
mRNA	ENSG00000169230	PRELID1	21.12	22.33	39.07	34.79	33.47	29.54	49.81	31.57	38.8	34.96	37.17	46.56	39.94	50.07	32.73	61.78	40.75	0.00181687	0.698442
mRNA	ENSG00000120992	LYPLA1	7.83	8.11	9.27	12.94	13.25	12.39	11.25	11.56	11.39	13.64	11.28	13.71	10.79	15.91	10.31	16.02	15.15	0.00182248	0.698299
mRNA	ENSG00000176783	RUFY1	11.79	9.41	9.18	11.83	11.43	9.16	11.35	16.03	11.34	12.56	14.75	13.35	13.46	14.86	11.88	18.67	15.14	0.00182871	0.698141
mRNA	ENSG00000134001	EIF2S1	13.11	12.14	16.31	11.14	14.24	14.76	20.63	12.9	16.62	13.47	14.31	16.78	18.54	19.98	18.33	24.36	16.39	0.00184372	0.697762
mRNA	ENSG00000003056	M6PR	20.09	16.77	26.11	26.53	20.35	17.83	32.64	33.24	21.99	26.92	26.11	29.37	28.8	33.23	28.43	38.73	28.18	0.00185102	0.697579
mRNA	ENSG00000198890	PRMT6	1.96	1.85	2.65	2.53	2.29	2.21	2.11	1.71	2.41	1.41	2.63	2.53	2.35	3.29	3	3.53	3.53	0.00185774	0.69741
mRNA	ENSG00000169689	CENPX	5.45	6.11	6.92	9.62	8.57	6.5	7.9	5.58	6.45	8.77	8.62	10.58	8.17	15.92	8.54	18.19	11.82	0.00185935	0.69737
mRNA	ENSG00000136628	EPRS	20.15	21.26	18.21	16.63	17.66	18.59	24.44	21.58	19.08	18.62	17.87	25.13	24.42	32.5	27.94	29.43	24.54	0.00186298	0.697279
mRNA	ENSG00000136897	MRPL50	6.13	6.79	9.91	7.59	8.47	8.57	11.59	10.53	7.06	7.51	7.71	6.83	13.98	14.1	10.28	15.61	11.38	0.00187331	0.697022
mRNA	ENSG00000119421	NDUFA8	12.64	15.12	12.28	19.15	17.83	15.88	18.27	17.17	18.97	12.95	17.57	17.14	17.75	25.78	17.04	21.24	24.49	0.0018883	0.696651
mRNA	ENSG00000141030	COPS3	10.31	11.31	16.72	15.15	13.18	13.88	19.49	13.59	13.84	12.14	13.43	15.8	16.44	22.19	16.33	21.14	17.58	0.00189921	0.696383
mRNA	ENSG00000125901	MRPS26	7.44	5.84	6.79	8.29	7.01	6.79	7.81	7.84	8.59	4.48	7.31	7.31	9.18	12.12	8.74	12.2	10.31	0.00191087	0.696097
mRNA	ENSG00000108591	DRG2	6.68	7.41	8.06	8.85	8.64	9.05	8.7	7.48	11.16	7.69	8.5	10.54	8.91	11.12	8.15	12.58	10.65	0.0019315	0.695595
mRNA	ENSG00000164548	TRA2A	14.18	13.48	14.96	16.16	17.44	19.21	17.52	21.06	18.55	15.62	14.59	16.04	21.51	24.02	15.46	27.9	21.63	0.00193415	0.695531
mRNA	ENSG00000138095	LRPPRC	19.81	20.55	25.44	19.29	21.37	24.96	27.69	21.67	23.48	22.44	22.38	23.56	25.33	30.85	24.95	34.98	25.84	0.00193752	0.695449
mRNA	ENSG00000177889	UBE2N	15.39	16.04	29.96	25.33	28.96	29.84	36.49	22.45	30.48	25.31	28.63	33.41	26.89	34.09	30.99	42.47	29.48	0.00194264	0.695326
mRNA	ENSG00000174748	RPL15	186.55	194.9	304.2	259.29	234.46	241.67	269.33	253.85	215.23	201.38	191.95	254.62	310	377.36	269.97	413.86	333.49	0.00194432	0.695285
mRNA	ENSG00000084090	STARD7	19.96	20.78	26.28	27.1	25.39	18.35	28.87	28.18	25.97	20.25	25.52	29.92	25.76	34.06	28.51	36.41	29.24	0.0019446	0.695279
mRNA	ENSG00000176396	EID2	3.1	2.24	3.17	4.17	2.7	3.15	3.69	4.14	2.91	2.91	3.49	3.29	3.54	4.26	4.52	5.5	4.01	0.00195116	0.695121
mRNA	ENSG00000198612	COPS8	13.24	11.64	20.18	15.46	18.36	15.78	26.07	18.84	18.79	11.86	17.13	18.45	19.78	31.31	24.35	34.71	21.29	0.00199076	0.694177
mRNA	ENSG00000074319	TSG101	13.5	13.12	17.06	17.77	13.53	15.8	20.16	22.22	15.17	18.07	16.99	18.33	20.23	19.99	19.03	22.71	17.99	0.00199858	0.693993
mRNA	ENSG00000147471	PLPBP	9.46	10.85	9.74	12.56	10.82	9.87	15.12	11.88	11.8	12	11.71	13.71	12.09	14.75	13.03	13.77	13.36	0.00201163	0.693686
mRNA	#N/A	LOC105375112	2.13	0.98	2.3	2	2.58	1.85	5.66	1.4	2.77	4.68	4.19	5.08	2.96	3.35	7.18	3.94	6.52	0.00201451	0.693619
mRNA	ENSG00000123545	NDUFAF4	1.77	2.14	2.81	1.85	2.44	2.47	3.69	1.98	2.15	1.96	2.12	2.27	3.17	3.09	4.02	4.09	3.34	0.00202344	0.69341
mRNA	ENSG00000064419	TNPO3	12.26	12.8	10.22	13.73	12.07	13.03	12.29	13.43	14.52	13.58	13.06	14.66	13.27	16.68	13.03	16.82	15.21	0.00202951	0.693269
mRNA	ENSG00000108582	CPD	14.66	14.56	19.28	21.07	20.23	20.38	21.31	17.66	25.18	29.4	21.31	27.33	20.05	26.65	24.43	27.84	22.58	0.00205047	0.692784
mRNA	ENSG00000147669	POLR2K	11.15	11.55	15.64	17.08	13.82	15.19	17	16.64	10.87	14.87	11.2	12.99	20.63	20.51	18.38	23.28	18.58	0.00205138	0.692763
mRNA	ENSG00000168411	RFWD3	4.55	3.14	4.8	4.99	4.01	4	5.13	4.88	4.4	4.51	5.02	5.73	5.35	7.99	4.84	7.15	5.54	0.00205363	0.692711
mRNA	ENSG00000144848	ATG3	13.7	14.18	15.49	22.71	18.74	16.32	26.59	20.29	20.78	23.41	25.21	22.48	19.64	23.06	21.25	27.83	22.64	0.00205817	0.692606
mRNA	ENSG00000145817	YIPF5	9.11	9.13	10.02	10.29	10.84	8.7	12.04	10.84	9.65	10.6	9.52	10.28	11.56	11.38	12.59	11.69	11.23	0.00207665	0.692183
mRNA	ENSG00000114744	COMMD2	4.44	4.42	3.51	4.58	4.91	4.77	4.39	5.26	5.41	4.18	4.81	5.07	4.61	5.05	5.13	5.7	6.56	0.00208204	0.69206
mRNA	ENSG00000169718	DUS1L	10.18	10.46	14.56	13.67	13.42	15.88	16.84	12.88	17.5	15.04	15.77	18.75	15.54	16.21	13.84	21.64	15.58	0.00208895	0.691903
mRNA	ENSG00000100319	ZMAT5	5.96	4.99	4.28	5.55	5.49	4.76	6.28	7.92	5.18	5.06	6.4	6.51	5.61	8.19	7.5	7.83	7.74	0.00210227	0.691601
mRNA	ENSG00000125384	PTGER2	4.36	3.44	6.05	10.26	9.45	7.84	14.96	10.94	13.19	12.17	13.11	15.89	11.73	11.11	12.9	16.26	9.31	0.00210702	0.691494
mRNA	ENSG00000138663	COPS4	8.59	9.32	9.62	9.94	9.73	9.04	14.62	11.9	8.73	8.41	8.11	9.11	13.86	17.98	14.43	16	14.02	0.00211131	0.691397
mRNA	ENSG00000178982	EIF3K	36.57	38.3	42.84	57.68	48.25	48.59	45.66	43.27	51.09	48.03	49.56	55.95	47.31	69.12	43.94	67.36	60.83	0.00211663	0.691277
mRNA	ENSG00000138069	RAB1A	24.37	25.81	35.65	31.7	29.19	30.4	43.93	40.29	34.85	30.94	32.86	34.33	34.3	42.11	37.94	41.36	37.21	0.00211808	0.691245
mRNA	ENSG00000160799	CCDC12	7.61	7.34	7.2	9.42	8.95	11.5	12.88	11.7	9.91	9.16	11.74	11.14	9.69	11.9	10.23	12.91	11.29	0.00211929	0.691217
mRNA	ENSG00000115107	STEAP3	1.67	1.82	2.17	3.91	2.73	3.14	1.64	1.96	2.69	4.91	3.81	4.88	3.49	4.29	3.33	5.15	4.42	0.00212757	0.691032
mRNA	ENSG00000088832	FKBP1A	125.77	126.12	212.16	165.32	187.83	187.28	186.42	126.97	189.22	173.6	179.35	185.27	150.91	228.09	206.35	249.92	231.83	0.00213997	0.690755
mRNA	ENSG00000166171	DPCD	4.17	5.93	4.47	6.17	5.62	5.08	5.21	6.92	5.18	5.13	6	6.08	7.68	8.31	4.88	10.12	8.27	0.00214708	0.690597
mRNA	ENSG00000239789	MRPS17	4.43	4.94	7.65	7.14	7.3	7.94	11.6	7.15	8.72	5.19	6.51	7.85	8.18	12.65	8.09	14.07	9.72	0.00215588	0.690402
mRNA	ENSG00000168569	TMEM223	2.76	3.02	3.57	3.16	2.44	2.62	2.78	4.26	3.11	2.84	2.94	3.2	3.78	5.64	3.89	5.06	4.6	0.00215774	0.690361
mRNA	ENSG00000180185	FAHD1	5.05	4.83	3.95	7.56	5.67	5.12	8.63	6.6	5.36	5.18	5.56	7.53	6.26	8.01	7.39	8.54	8.4	0.00216713	0.690153
mRNA	ENSG00000137996	RTCA	6.6	6.02	5.28	7.41	7.09	5.85	9.3	7.87	8.16	8.05	7.06	8.21	7.91	9.97	8.25	8.19	8.56	0.00217227	0.69004
mRNA	ENSG00000170632	ARMC10	7.92	10.77	11.82	11.48	10.06	10.63	9.31	11	11.46	9.96	9.55	10.83	11.33	13.08	11.72	13.19	15.15	0.00217847	0.689904
mRNA	ENSG00000182952	HMGN4	15.53	14.48	17.81	19.96	17.65	15.93	17.49	23.52	17.99	16.52	18.23	17.91	18.95	20.99	19.64	20.79	24.82	0.00220787	0.689262
mRNA	ENSG00000047315	POLR2B	17.28	15.71	17.92	15.69	18.07	16.57	23.69	21.21	16.99	14.32	17.01	17.97	23.77	26.46	19.42	29.54	23.34	0.00221723	0.689059
mRNA	ENSG00000057663	ATG5	8.35	8.38	9.63	9.27	9.23	8.9	10.16	10.8	8.23	8.59	9.72	10.23	12.26	13.27	9.02	16.02	11.37	0.00222112	0.688975
mRNA	ENSG00000134440	NARS	21.08	19.91	20.28	18.7	19.89	17.61	29.51	25.71	18.96	19.88	19.53	24.2	28.45	32.22	27.53	32.97	25.31	0.00222138	0.68897
mRNA	ENSG00000185127	C6orf120	7.47	7.06	7.77	9.94	7.91	9.15	7.48	8.99	7.95	7.55	8.13	9.08	8.62	9.95	8.59	10.52	12.78	0.00222707	0.688847
mRNA	ENSG00000102265	TIMP1	232.11	220.28	932.6	666.96	465.28	278.12	1239	581.91	517.44	871.38	735.03	915.65	1356.4	1579.7	997.45	1084.5	860.96	0.00223899	0.68859
mRNA	ENSG00000168438	CDC40	4.84	4.39	4.4	4.55	4.93	3.92	5.25	5.04	4.5	3.75	4.36	4.69	5.41	6.4	5.75	7.08	5.89	0.00227509	0.687821
mRNA	ENSG00000099308	MAST3	2.92	2.89	3.34	4.15	3.81	2.66	4.63	4.97	3.53	4.68	4.32	4.22	3.71	6.57	3.96	5.8	5.05	0.00229285	0.687446
mRNA	ENSG00000259330	INAFM2	6.22	6.13	8.92	9.16	7.4	7.61	9.08	7.34	8	7.94	7.54	10.04	8.93	9.42	11.92	9.36	9.02	0.00229975	0.687301
mRNA	ENSG00000198301	SDAD1	9.08	10.33	11.66	8.36	10.74	11.41	18.16	11.99	12.42	11.31	10.38	11.7	15.92	14.8	13.61	18.06	14.01	0.00231693	0.686941
mRNA	ENSG00000139726	DENR	9.73	11	10.82	9.29	9.67	8.65	13.33	11.2	9.93	8.85	10.89	12.22	13.42	16.56	14.19	17.9	12.09	0.00231875	0.686903
mRNA	ENSG00000147687	TATDN1	7.07	8.61	9.2	7.12	7.91	7.8	9.68	8.96	7.95	7.3	7.45	8.8	11.26	10.02	9.74	14.09	10.27	0.00232458	0.686781
mRNA	ENSG00000100413	POLR3H	6.56	7.81	7.81	7.41	11.54	7.57	11.92	7.47	11.71	8.84	12.71	9.86	11.96	11.4	10.5	16.46	10.55	0.00232714	0.686728
mRNA	ENSG00000154146	NRGN	3.84	2.73	6.66	3.6	5.96	4.41	7.84	2.99	5.49	4.66	4.29	4.91	4.32	10.77	7.87	14.91	9.31	0.00234022	0.686457
mRNA	ENSG00000143183	TMCO1	5.05	4.19	7.3	8.15	6.23	6.15	7.73	9.91	6.27	6.21	5.49	6.64	8.25	9.8	7.61	9.48	9.42	0.00235466	0.686159
mRNA	ENSG00000102897	LYRM1	7.29	10.57	15.41	10.78	11.04	15.35	16.53	10.18	12.84	10.19	9.48	19.52	14.56	19.3	18.47	15.4	19.25	0.00237087	0.685826
mRNA	ENSG00000111361	EIF2B1	12.36	11.71	11.97	15.63	12.64	13.97	15.26	14.63	15.27	13.89	15.38	15.83	15.08	17.13	11.25	19.43	18.48	0.00237466	0.685748
mRNA	ENSG00000111581	NUP107	5.14	4.93	6.61	5.26	5.82	5.52	6.28	6.14	5.15	5.48	4.86	5.87	8.17	11.09	6.28	11.36	8.02	0.00237796	0.685681
mRNA	ENSG00000128708	HAT1	6.16	5.82	10.7	8.2	6.83	6.45	13.92	11.45	6.68	7.7	7.16	7.45	15.12	19.61	11.25	21.11	12.42	0.002381	0.685619
mRNA	ENSG00000111358	GTF2H3	5.11	4.79	4.41	4.5	5.14	5.84	6.85	5.45	5.11	4.66	4.95	5.28	6.13	7.55	5.9	8.27	6.22	0.00241548	0.684919
mRNA	ENSG00000104907	TRMT1	5.51	5.51	8.21	6.36	8.34	9.52	10.66	7.43	10.79	9.03	10.21	10.98	10.6	11.18	6.66	13.98	9.55	0.00242517	0.684724
mRNA	ENSG00000156017	CARNMT1	3.9	4.06	5.1	4.76	4.64	5.78	5.23	4.15	5.62	4.69	4.16	4.6	5.59	4.99	5.88	6.16	5.83	0.00244105	0.684405
mRNA	ENSG00000109065	NAT9	5.47	5.11	7.35	5.7	6.92	8.01	8.79	7.1	8.26	7.33	7.11	7.4	8.73	9.89	6.21	10.53	7.84	0.00247007	0.683828
mRNA	ENSG00000164687	FABP5	13.69	11.49	9.76	26.65	12.79	10.95	14.26	21.9	9.99	8.36	8.96	11.57	33.48	34.68	21.39	40.81	39.08	0.00247518	0.683727
mRNA	ENSG00000084623	EIF3I	20.46	21.87	37.49	33.5	31.12	29.26	40.07	27	36.33	30.29	29.1	42.46	32.85	46.15	32.51	55	37.63	0.00248379	0.683557
mRNA	ENSG00000116120	FARSB	10.87	11.26	14.41	8.52	13.39	10.74	19.57	11.75	15.15	10.62	11.72	15.87	16.69	20.18	16.52	25.44	15.72	0.00251139	0.683015
mRNA	ENSG00000124688	MAD2L1BP	5.64	4.71	7.5	6.68	5.68	5.91	8.27	7.32	7.3	6.11	6.96	6.98	7.29	7.36	7.39	8.34	7.29	0.00251319	0.68298
mRNA	ENSG00000042753	AP2S1	24.35	21.65	32.42	40.18	38.78	29.49	38.28	26.85	44.18	39.86	41.82	48.33	30.24	52.31	39.16	53.18	41.6	0.00251771	0.682892
mRNA	ENSG00000090530	P3H2	22.46	26.08	24.55	39.35	23.93	29.81	51.63	24.48	39.19	24.38	40.06	38.15	46.09	44.4	41.47	39.4	46.68	0.00253726	0.682512
mRNA	ENSG00000139343	SNRPF	2.48	2.94	5.26	5.48	4.91	4.54	6.79	4.86	5.61	4.49	4.82	4.7	6.71	9.47	4.96	12.97	6.12	0.0025626	0.682023
mRNA	ENSG00000196655	TRAPPC4	6.88	6.13	9.94	8.37	7.7	7	14.12	10.42	9.31	7.31	7.99	11.48	13.64	13.59	12.57	15.18	9.17	0.00256485	0.681979
mRNA	ENSG00000057608	GDI2	60.51	58.26	79.1	68.16	62.68	61.94	89.35	73.4	64.6	62.75	55.72	73.3	85.81	105.92	82.67	107.62	82.24	0.00257328	0.681818
mRNA	ENSG00000198538	ZNF28	3.18	3.46	3.24	3.47	4.08	3.19	5.28	4.82	3.72	3.98	4.29	3.68	5.58	5.32	4.16	5.15	4.57	0.00258437	0.681606
mRNA	ENSG00000164347	GFM2	4.06	4.14	3.74	6.37	5.27	4.91	6.59	6.31	4.95	6.13	5.34	5.43	6.4	7.21	5.21	7.66	6.01	0.0026082	0.681152
mRNA	ENSG00000148110	MFSD14B	16.25	14.59	18.92	19.22	17.03	15.97	22.28	23.18	17.94	17.97	18.41	19.13	21.86	20.72	18.96	24.23	21.18	0.00261497	0.681024
mRNA	ENSG00000150753	CCT5	13.7	11.65	26.57	21.71	21.69	20.76	46.47	26.29	24.72	22.2	22.27	33.34	32.53	41.4	33.68	48.66	24.67	0.00261606	0.681004
mRNA	ENSG00000086827	ZW10	5.76	5.14	5.68	4.38	5.19	4.88	7.23	6.57	5.85	5.25	5.49	5.78	7.11	9.05	7.59	9.44	6.25	0.00262827	0.680773
mRNA	ENSG00000143977	SNRPG	12.87	13.36	25.38	23.92	23.77	19.91	35.52	31.32	23.51	20.92	22.3	25.96	32.58	49.48	28.12	48.28	25.01	0.00263737	0.680602
mRNA	ENSG00000108788	MLX	8.58	9.35	11.46	11.01	8.79	9.24	14.42	12.33	11.45	11.67	10.79	11.6	12.7	14.7	12.48	18.72	11.37	0.00264489	0.680461
mRNA	ENSG00000168291	PDHB	22.62	22.73	22.89	27.17	19.9	23.29	21.74	21.97	21.37	18.72	21.08	22.61	29.46	31.42	28.92	31.34	32.93	0.0026455	0.68045
mRNA	ENSG00000117118	SDHB	14.65	14.65	15.62	21.97	16.88	15.6	25.1	23.52	16.08	17.09	18.28	17.6	21.33	27.81	22.47	32.9	21.55	0.00264765	0.68041
mRNA	ENSG00000112576	CCND3	11.7	15.09	16.85	23.05	17.71	15.74	21.81	20.67	21.52	20.87	20.03	21.8	16.02	23.95	19.94	26.18	22.53	0.00267682	0.679866
mRNA	ENSG00000133706	LARS	22.5	23.24	26.65	17.61	27.43	25.69	29.41	22.75	25.75	23.24	23.1	28.7	30.85	34.99	28.49	44	28.78	0.00268914	0.679638
mRNA	ENSG00000179218	CALR	130.19	143.82	213.35	270.51	179.08	169.39	265.21	224.62	239	265.24	224.63	296.68	227.14	405.71	218.21	358.97	253.32	0.00269605	0.67951
mRNA	ENSG00000125450	NUP85	7.56	8.57	12.12	7.79	9.46	9.22	9.93	11.27	10.08	9.51	10.89	11.42	12.24	15.2	7.94	15.56	13.49	0.0027193	0.679083
mRNA	ENSG00000121073	SLC35B1	5.92	6.92	14	10.77	10.98	9.26	13.72	8.94	14.31	9.66	14.37	16.66	12.54	15.32	12.85	18.01	12.15	0.00272161	0.679041
mRNA	ENSG00000134717	BTF3L4	4.74	5.47	8.78	6.58	6.73	7.07	5.99	7.35	6.82	7.04	5.39	6.24	8.24	8.16	9.53	9.43	8.15	0.00272688	0.678945
mRNA	ENSG00000134215	VAV3	2.1	2.59	1.78	4.77	4.93	1.97	4.21	6.26	4.91	5.66	4.78	5.15	4.96	5.21	5.67	6.03	4.79	0.00273311	0.678831
mRNA	ENSG00000118894	EEF2KMT	2.1	2.03	4.15	3.4	2.99	3.4	3.96	2.86	3.99	2.35	2.46	4.18	4.61	6.16	3.44	7.78	4.24	0.00274543	0.678607
mRNA	ENSG00000035681	NSMAF	9.21	8.63	8.74	9.12	9.7	9.08	12.05	10.35	9.46	11.04	9.9	10.8	10.84	10.69	11.76	14.01	9.76	0.00274746	0.67857
mRNA	ENSG00000173852	DPY19L1	6.25	4.49	6.63	8.07	9.33	6.96	9.72	8.26	9.59	8.38	7.78	11.17	6.84	9.03	9.01	9.86	10.45	0.00276634	0.678228
mRNA	ENSG00000056050	HPF1	5.02	6.19	4.72	5.35	4.46	4.39	6.01	7.63	5.44	5.67	5.21	5.03	7.19	10.36	6.26	10.08	8.56	0.00276816	0.678195
mRNA	ENSG00000105849	TWISTNB	2.96	2.69	4.89	3.6	3.7	3.86	5.08	5.31	3.34	3.46	4.01	3.54	5.37	5.1	5.16	5.61	4.68	0.00277958	0.677989
mRNA	ENSG00000151665	PIGF	3.38	3.18	3.59	4.51	3.29	3.64	3.49	4.99	3.64	3.67	2.82	4.49	3.87	6.03	4.36	5.84	5.38	0.00279175	0.677771
mRNA	ENSG00000153989	NUS1	7.66	7.42	11.93	9.42	11.93	11.59	14.82	9.15	13.83	12.08	11.8	14.1	11.94	11.62	13.91	14.98	12.13	0.00280173	0.677592
mRNA	ENSG00000105676	ARMC6	4.02	3.89	7.36	5.29	5.14	6.03	6.94	4.81	6.91	4.88	7.43	6.7	6.47	8.02	5.9	9.25	6.73	0.00280298	0.67757
mRNA	ENSG00000102967	DHODH	1.01	0.95	1.66	1.14	1.61	1.17	1.25	1.47	1.91	1.65	1.13	1.42	2.33	2.55	1.94	2.84	1.39	0.00282093	0.67725
mRNA	ENSG00000162961	DPY30	8.69	9.1	9.16	14.08	9.73	9.67	10.18	14.76	9.67	8.07	8.66	10.73	13.57	18.11	12.51	15.63	17.39	0.00284038	0.676905
mRNA	ENSG00000139921	TMX1	3.08	3.01	5.33	4.8	3.78	3.51	4.01	5.12	3.96	3.42	3.82	3.58	4.45	6.22	6.68	6.41	5.46	0.00284404	0.676841
mRNA	ENSG00000163528	CHCHD4	2.26	2	3.19	2.76	2.05	1.97	2.88	2.61	2.41	1.92	2.39	2.54	3.39	4	2.87	5.3	3.59	0.00284879	0.676757
mRNA	ENSG00000116478	HDAC1	12.49	11.9	16.02	18.19	13.63	14.41	16.12	19.04	16.1	12.58	13.95	16.59	18.81	28.28	16.1	30.02	19.96	0.00284906	0.676752
mRNA	ENSG00000196510	ANAPC7	14.18	12.5	13.76	12.83	14.66	14.26	14.79	15.63	14.48	12.47	14.03	13.67	17.44	18.81	13.12	22.95	18.6	0.00284929	0.676748
mRNA	ENSG00000112695	COX7A2	27.15	24.65	52.83	46.58	35.1	39.59	49.59	46.15	36.65	32.44	34.9	37.38	55.85	74.9	44.29	71.01	54.45	0.00285128	0.676713
mRNA	ENSG00000124802	EEF1E1	4.57	3.54	5.4	3.11	4.05	4.13	8.76	5.14	4.79	3.35	3.87	4.92	6.8	8.71	6.18	9.65	7.45	0.00285352	0.676673
mRNA	ENSG00000136527	TRA2B	13.57	13.45	26.34	18.61	18.64	21.55	30.86	19.56	22.92	18.98	19.35	21.48	27.35	27.29	22.19	36.68	24.47	0.00285704	0.676612
mRNA	ENSG00000188976	NOC2L	9.19	8.53	15.55	11.95	12.19	14.58	16.2	11.04	16.97	12.67	14.3	18.34	13.1	16.21	15.09	21.09	14.55	0.00285981	0.676563
mRNA	ENSG00000101811	CSTF2	4.03	3.43	3.75	3.67	3.11	3.35	4.57	5.1	4.23	3.45	3.76	4.81	4.83	6.41	4.43	6.68	4.6	0.00287442	0.676307
mRNA	ENSG00000138430	OLA1	6.54	6.79	6.03	8.46	8.25	7.1	8.28	9.57	8.45	7.49	6.87	7.85	9.35	11.85	9.58	10.75	8.12	0.00288322	0.676153
mRNA	ENSG00000160679	CHTOP	8.06	9.18	10.47	11.3	9	9.65	12.57	13.62	10.76	11.22	9.91	10.72	12.89	16.92	12.02	15.06	11.35	0.00288352	0.676148
mRNA	ENSG00000144736	SHQ1	4.29	3.93	6.01	4.05	5.43	5.44	7.94	5.62	6.73	5.24	6.81	5.5	6.96	7.48	5.88	8.27	5.98	0.0028898	0.676038
mRNA	ENSG00000176101	SSNA1	13.11	11.63	12.45	13.64	15.32	10.22	14.81	18.12	17.3	13.68	17.62	16.21	14.18	19.7	14.25	20.98	17.98	0.00290358	0.675798
mRNA	ENSG00000213585	VDAC1	33.35	28.51	55.93	40.28	42.72	32.87	65.91	50.87	51.04	45.57	49.1	63.77	49.75	72.85	53.44	78.36	48.9	0.00290667	0.675745
mRNA	ENSG00000087053	MTMR2	9.92	10.33	10.22	11.87	15.05	11.34	11.51	12.46	12.79	12.22	15.49	13.63	11.24	14.16	13.94	14.87	14.46	0.00293589	0.67524
mRNA	ENSG00000120699	EXOSC8	2.76	3.52	4.4	3.59	3.28	3.35	4.65	6.02	3.16	3.7	2.6	5.03	5.77	9.28	4.48	8.37	5.98	0.00293816	0.675201
mRNA	ENSG00000228300	C19orf24	8.8	9.68	11.45	15.21	13.37	11.98	17.97	12.07	12.56	14.96	14.53	15.5	14.22	15.73	15.04	20.18	13.31	0.00294252	0.675126
mRNA	ENSG00000166913	YWHAB	57.31	55.26	64.24	75.43	58.34	59.05	66.16	64.79	68.93	69.02	70.39	72.08	62.57	67.25	69.25	81.5	73.09	0.00294533	0.675078
mRNA	ENSG00000198860	TSEN15	6.12	7.11	7.62	7.91	5.75	8.04	8.25	5.98	7.89	5.87	6.02	8.56	7.07	10.23	10.38	10.08	10.13	0.00294625	0.675062
mRNA	ENSG00000188725	SMIM15	3.97	3.36	5.06	4.23	4.3	4.1	6.67	5.38	4.63	4.06	4.67	5.08	6.01	5.46	6.57	6.71	4.82	0.00296573	0.674729
mRNA	ENSG00000183258	DDX41	7.78	7.12	10.33	10.26	8.63	7.4	10.89	10.5	9.99	12.58	9.94	11.34	9.69	13.01	10.67	14.71	10.2	0.00300107	0.674129
mRNA	ENSG00000185238	PRMT3	3.59	3.74	4.34	3.92	4.07	5.34	5.03	4.42	4.57	3.67	3.45	4.45	5.66	5.94	3.91	6.89	5.82	0.00302123	0.673789
mRNA	ENSG00000100060	MFNG	5.44	5.55	9.45	8.57	7.5	5.92	8.63	7.44	7.72	7.55	7.73	8.61	5.93	12.89	8.92	14.61	10.94	0.00304857	0.673331
mRNA	ENSG00000172269	DPAGT1	9.47	10.39	15.54	14.47	12.51	11.41	12.51	11.84	16.05	15.89	15.39	18.08	14.52	18.42	14.26	21.67	14.29	0.00305329	0.673253
mRNA	ENSG00000149136	SSRP1	13.1	12.26	19.09	15.78	14.16	15.14	19.36	16.46	18.8	15.36	16.5	20.09	19.4	26.55	15.89	32.27	18.68	0.00306321	0.673087
mRNA	ENSG00000101182	PSMA7	31.53	28.22	42.71	37.99	31.02	24.16	54.25	46.98	42.11	28.42	40.88	45.36	50.6	65.38	47.44	69.74	42.32	0.00308772	0.672682
mRNA	ENSG00000137822	TUBGCP4	3.73	3.72	3.65	3.84	3.96	3.54	3.71	4.08	3.81	3.69	3.32	4.89	4.47	5.23	4.28	5.11	4.33	0.00309653	0.672536
mRNA	ENSG00000140830	TXNL4B	3.4	3.03	3.41	3.78	4.62	2.8	4.28	4.36	4.1	3.34	3.91	3.87	5.26	5.07	4.11	6.36	4.23	0.00309676	0.672532
mRNA	ENSG00000090487	SPG21	24.68	25.11	31.74	33.76	24.3	25.21	25.87	32.02	28.19	26.26	27.02	29.44	29.89	39.2	31.62	37.64	36.77	0.00310266	0.672435
mRNA	ENSG00000230989	HSBP1	9.98	9.92	20.4	14.46	12.78	11.4	16.95	20.22	13.3	12.24	13.35	14.49	15.8	22.98	19.61	24.72	18.87	0.0031147	0.672238
mRNA	ENSG00000182180	MRPS16	11.38	11.11	11.38	11.96	11.84	10.01	11.52	13.63	12.15	10.23	12.68	12.64	12.53	19.17	12.43	20.12	15.56	0.00312198	0.672119
mRNA	ENSG00000110958	PTGES3	45.56	40.96	66.03	52.43	55.4	42.75	73.44	65.12	66.04	51.8	68.74	70.22	62.03	71.21	70.95	73.32	61.5	0.00312925	0.672
mRNA	ENSG00000171700	RGS19	4.37	2.82	6.51	9.15	5.26	5.3	10.19	7.43	9.3	11.89	10.86	11.87	6.76	9.16	10.54	12.11	8.8	0.00313968	0.67183
mRNA	ENSG00000100632	ERH	24.87	24.59	31.76	26.79	27.66	20.8	42.41	36.07	27.64	20.77	28.72	29.8	40.29	52	40.51	54.84	34.61	0.00314605	0.671726
mRNA	ENSG00000258947	TUBB3	3.98	3.06	7.76	11.29	9.89	9.34	13.76	7.27	18.86	13.56	27.27	18.67	13.06	24.41	11.71	18.43	17.25	0.0031554	0.671574
mRNA	ENSG00000104998	IL27RA	0.67	0.76	1.08	1.56	1.12	1.09	2.08	1.35	1.05	1.65	2.38	2.17	1.24	1.94	1.24	2.06	2.37	0.00315813	0.67153
mRNA	ENSG00000254858	MPV17L2	2.49	3.5	5.7	5.12	4.03	4.78	6.3	7.24	5.1	4.56	4.84	6.13	6.79	10.25	6.44	7.53	5.3	0.00316494	0.671419
mRNA	ENSG00000148688	RPP30	4.56	5.05	5.56	5.83	5.73	4.78	5.53	5.72	4.54	4.57	4.97	4.63	7.42	8.65	6.46	9.07	6.87	0.00317529	0.671252
mRNA	ENSG00000137409	MTCH1	74.63	68.69	122.72	118.81	115.16	104.24	109.04	93.71	130.82	101.4	136.09	147.55	111.69	155.99	141.53	145.73	110.84	0.00317793	0.67121
mRNA	ENSG00000131236	CAP1	108.64	96.23	110.32	134.57	114.83	108.74	155.21	123.41	131.63	139.26	145.87	146.33	122.63	138.63	143.86	144.44	134.71	0.00321698	0.670583
mRNA	ENSG00000065548	ZC3H15	12.74	13.72	17.45	11.93	15.35	15.96	27.29	16.59	14.65	16.02	14.74	15.22	23.44	23.75	22.68	25.61	19.59	0.00322135	0.670513
mRNA	ENSG00000123405	NFE2	0.56	0.19	1.17	0.32	1.19	0.36	3.13	0.19	0.42	1.85	1.99	1.03	1.64	1.25	4.86	3.27	2.92	0.00323322	0.670324
mRNA	ENSG00000077348	EXOSC5	1.66	1.97	3.15	2.27	2.29	1.78	2.91	2.89	2.49	2	2.07	2.7	3.48	5.25	3.27	5.78	2.89	0.00323845	0.670241
mRNA	ENSG00000140632	GLYR1	22.56	23	22.96	25.13	22.83	24.17	27.9	25.5	25.88	24.39	27.13	25.1	25.13	25.88	22.83	31.91	29.39	0.00324346	0.670161
mRNA	ENSG00000057757	PITHD1	12.01	11.46	13.88	13.81	12.89	11.08	14.06	12.84	12.13	11.88	13.81	13.03	14.12	15.52	14.56	19.61	14.49	0.00324352	0.67016
mRNA	ENSG00000163468	CCT3	39.64	35.5	51.85	47.54	49.18	43.01	88.7	46.17	59.85	42.31	58.15	65.74	67.27	88.17	63.93	93.27	55.57	0.00324502	0.670137
mRNA	ENSG00000197771	MCMBP	12.63	11.42	19.18	15.11	14.29	14.71	20.76	15.91	15.36	15.47	13.32	16.86	18.89	20.13	17.92	22.26	17.32	0.00325015	0.670055
mRNA	ENSG00000155660	PDIA4	24.64	23.76	32.96	41.05	28.07	24.19	41.18	37.38	39.48	37.89	37.87	48.99	42.9	77.43	33.87	63.23	41.9	0.00325639	0.669957
mRNA	ENSG00000119616	FCF1	12.53	13.47	11.55	13.54	12.88	11.76	15.59	16.75	13.17	11.9	13.75	14.43	16.13	17.84	13.51	19.24	16.26	0.00325868	0.669921
mRNA	ENSG00000100911	PSME2	17.72	14.8	25.34	33.59	17.82	18.22	40.72	36.32	28.49	26.89	30.75	30.52	31.36	53.24	27.08	55.96	32.49	0.00326831	0.669769
mRNA	ENSG00000102390	PBDC1	5.96	5.98	6.43	5.85	8.16	6.42	11.69	7.27	8.15	7.38	7.5	7.74	10.13	10.31	7.48	11.68	8.68	0.00327822	0.669612
mRNA	ENSG00000143643	TTC13	3.17	3.36	2.26	3.85	3.57	3.63	3.69	3.67	3.73	3.91	3.49	4.16	3.98	4.95	3.42	4.49	4.24	0.00327858	0.669607
mRNA	ENSG00000134815	DHX34	4.1	3.31	6.11	4.67	5.42	5.96	6.31	4.39	6.99	5.82	5.97	6.75	6.68	6.9	5.17	7.73	5.78	0.00329647	0.669326
mRNA	ENSG00000213780	GTF2H4	5.37	4.15	5.62	6.05	6.55	6.61	6.49	6.12	7.81	7.2	5.8	7.61	6.2	8.94	6.39	9.6	6.44	0.00330203	0.669239
mRNA	ENSG00000169019	COMMD8	2.49	2.35	2.08	2.67	2.77	2.84	4.87	4.44	2.81	2.33	3.11	3.35	3.85	4.8	4.55	3.6	4.12	0.00330674	0.669166
mRNA	ENSG00000023909	GCLM	2.34	3	2.23	2.17	2.63	2.16	2.71	2.55	2.88	2.45	2.2	2.89	3.46	3.13	3.24	3.46	3.11	0.00331181	0.669087
mRNA	ENSG00000105372	RPS19	119.5	104.34	176.69	259.33	195.18	167.78	213.2	220.38	215.06	177.38	192.73	224.33	196.87	342.04	164.43	339.51	252.05	0.00332978	0.668807
mRNA	ENSG00000164934	DCAF13	3.35	4.27	8.2	4.42	6.37	6.51	11.01	5.12	5.9	5.35	5.58	7.09	8.77	10.23	9.08	12.28	7.07	0.00333557	0.668717
mRNA	ENSG00000156261	CCT8	24.11	20.04	40.95	26.35	39.59	34.4	69.95	31.94	37.78	35.78	33.49	45.39	48.65	60.19	54.45	69.77	38.86	0.00333695	0.668696
mRNA	ENSG00000104408	EIF3E	46.97	56.47	74.36	62.89	67.69	68.48	74.46	70.56	52.32	61.26	46.96	61.99	82.31	96.14	62.31	101.43	96.93	0.0033571	0.668384
mRNA	ENSG00000100138	SNU13	16.58	18.09	34.9	25.96	23.78	22.94	30.97	26.11	24.1	24.62	24.58	31.43	29.31	41.14	29.05	44.95	28.45	0.00336767	0.668221
mRNA	ENSG00000143612	C1orf43	30.6	28.55	45.03	43.92	39.8	34.85	44.11	46.52	37.63	37.17	36.86	41.71	45.85	53.65	46.66	52.52	40.85	0.00337275	0.668143
mRNA	ENSG00000180329	CCDC43	5.95	4.38	4.78	4.8	5.48	4.48	8.27	6.48	5.43	5.95	6.25	5.64	7.77	8.13	6.99	9.66	6.09	0.00337651	0.668085
mRNA	ENSG00000132341	RAN	33.33	29.83	76.75	51.12	48.37	51.31	93.59	49.99	60.74	44.99	54.97	71.38	70.63	99.71	74.16	106.58	61.27	0.00338816	0.667907
mRNA	ENSG00000113749	HRH2	1.14	0.86	3.69	2.84	2.94	2.97	6.24	1.79	3.73	7.64	4.63	4.86	5.34	4.17	6.18	7.34	3.8	0.0034032	0.667677
mRNA	ENSG00000111596	CNOT2	11.62	11	12.22	10.89	10.86	10.97	14.16	13.54	11.48	10.16	11.19	11.48	14.59	15.85	12.18	17.96	14.69	0.00340917	0.667586
mRNA	ENSG00000165416	SUGT1	9.88	12.44	11.99	9.92	13.01	10.04	17.32	13.92	12.69	12.31	12.44	12.83	15.24	15.99	15.42	18.12	13.39	0.00341608	0.667481
mRNA	ENSG00000100804	PSMB5	22.93	22.37	30.99	36.2	29.31	26.73	30.39	27.62	34.81	24.74	30.65	32.82	30.13	41.69	27.53	39.8	40.49	0.00342988	0.667271
mRNA	ENSG00000107020	PLGRKT	6.94	6.1	7.59	6.92	7	5.54	7.1	6.45	4.87	7.01	6.13	6.68	9.44	10.86	10.06	9.21	9.51	0.00343708	0.667162
mRNA	ENSG00000158473	CD1D	0.8	0.19	0.77	1.05	1.48	0.98	2.75	0.81	1.61	2.22	2.34	2.82	1.7	1.55	1.77	2.41	2.12	0.00343848	0.667141
mRNA	ENSG00000139579	NABP2	5.39	5.18	3.95	7.84	7.25	5.02	5.89	6.2	6.36	6.31	7.82	7.52	6.36	8.48	6.03	10.28	8.58	0.00343898	0.667133
mRNA	ENSG00000157778	PSMG3	2.92	4	4.39	5.27	4.96	4.25	7.15	4.84	5.06	4.27	5.82	6.63	5.46	6.13	4.69	7	5.95	0.00344453	0.66705
mRNA	ENSG00000123136	DDX39A	6.27	5.57	11.73	9.97	10.33	12.4	13.74	10.92	16.42	10.17	12.38	18.49	11.58	21.67	8.79	20.45	14.38	0.00344457	0.667049
mRNA	ENSG00000114383	TUSC2	6.35	6.41	8.48	10.17	8.76	8.81	10.85	9.25	11.1	10.3	11.88	11.85	9.43	9.54	10.03	10.75	10.59	0.00345799	0.666847
mRNA	ENSG00000126457	PRMT1	19.26	18.36	34.06	42.38	35.23	43.91	45.24	23.94	49.26	38.87	37.22	58.99	35.79	50.37	31.63	73.08	49.48	0.0034603	0.666812
mRNA	ENSG00000142937	RPS8	215.37	243.09	370.86	379.76	304	318.91	345.98	325.75	308.66	276.12	245.14	354.39	394.78	618.96	294.54	632.59	470.97	0.00346969	0.666671
mRNA	ENSG00000168894	RNF181	21.53	21.39	27.33	31.21	24.6	20.49	35	32.63	25.06	29.15	25.3	29.94	33.81	43.89	31.98	40.4	29	0.00347741	0.666555
mRNA	ENSG00000204356	NELFE	12.73	15.11	13.75	15.88	13.83	12.73	21.1	19.46	15.44	16.07	14.63	17.26	19.66	25.14	16.94	26.97	17.63	0.00347878	0.666534
mRNA	ENSG00000164305	CASP3	8.83	9.87	11.46	10.45	11.91	10.3	11.16	10.45	11.09	12.12	11.06	10.66	12.41	11.1	11.1	12.15	12.03	0.00348255	0.666478
mRNA	ENSG00000149273	RPS3	105.81	117.34	167.8	193.81	173.86	173.1	150.95	145.68	156.98	172.38	140.19	198.18	177.82	267.64	132.13	287.39	226.6	0.00349455	0.666298
mRNA	ENSG00000183655	KLHL25	3.05	3.19	3.38	4.67	3.6	3.71	2.92	3.55	5.76	3.37	4.94	4.18	4.96	5.63	3.82	6.88	4.96	0.00351898	0.665935
mRNA	ENSG00000165661	QSOX2	2.33	2.09	4.03	3.13	3.4	3.77	4.22	3.42	4.4	3.32	3.51	4.12	4.81	5.39	2.62	5.92	4.08	0.00352595	0.665831
mRNA	ENSG00000091317	CMTM6	11.94	10.24	21.92	22.51	15.19	15.87	16.49	21.16	15.9	15.85	17.28	19.57	17.83	19.51	22.2	23.47	23.43	0.00353061	0.665762
mRNA	ENSG00000123562	MORF4L2	161.79	134.55	144.33	183.02	185.88	201.7	160.28	160.86	171.63	136.12	141.15	156.25	199.07	255.86	180.71	240.39	241.86	0.00354286	0.665581
mRNA	ENSG00000184162	NR2C2AP	1.85	1.39	3.02	3.39	2.52	2.69	3.87	3.59	3.58	1.74	2.89	4.06	4.26	3.14	2.74	5.94	3.75	0.00354388	0.665566
mRNA	ENSG00000130935	NOL11	7.89	7.74	10.96	8.35	9.33	10.38	13.62	11.12	9.72	8.71	7.24	9.04	14.35	13.87	11.73	18.19	11.52	0.00354526	0.665546
mRNA	ENSG00000168028	RPSA	136.36	122.2	251.75	267.63	217.71	213.41	205.41	189.16	209.81	226.68	186.76	243.57	216.72	416.17	209.73	389.98	296.98	0.00356558	0.665247
mRNA	ENSG00000197622	CDC42SE1	19.52	18.44	35.75	21.28	26.79	26.45	36.48	32	28.48	27.08	31.81	30.02	40.36	31.2	27.84	42.17	32.03	0.00356761	0.665217
mRNA	ENSG00000137288	UQCC2	5.94	8.53	8.11	9.97	9.34	8.82	9.79	8.17	7.55	7.12	9.41	8.88	10.19	14.78	8.44	14.13	12.05	0.00357586	0.665096
mRNA	ENSG00000095485	CWF19L1	4.26	3.59	4.13	3.85	4.62	3.31	4.12	5.84	5.16	3.75	3.71	4.53	5.54	6.77	4.55	6.75	5.6	0.00357977	0.665039
mRNA	ENSG00000118849	RARRES1	5.44	4.13	22.42	14.47	20.58	10.34	12.58	13.74	10.15	34.22	8.01	13.84	23.04	63.06	14.96	53.38	42.59	0.00360318	0.664697
mRNA	ENSG00000119013	NDUFB3	7.94	6.36	9.27	11.62	8.61	9.35	10.89	12.96	8.17	6.98	8.9	6.4	13.88	19.8	12.7	19.21	13.03	0.0036078	0.66463
mRNA	ENSG00000100416	TRMU	3.71	3.65	4.24	4.1	4.29	4.21	5.09	5.3	4.9	4.19	4.7	4.42	5.73	6.4	4.37	7.23	4.42	0.00362036	0.664447
mRNA	ENSG00000079387	SENP1	5.41	5.23	5.53	5.26	5.92	5.33	5.5	6.1	5.82	4.8	4.97	5.51	6.31	7.65	5.92	8.88	6.84	0.00363663	0.664212
mRNA	ENSG00000010072	SPRTN	2.39	2.24	2.09	2.33	2.47	2.2	3.2	3.31	2.54	2.37	2.59	2.34	2.99	3.33	2.53	3.38	3.21	0.00366279	0.663835
mRNA	ENSG00000144224	UBXN4	27.46	26.63	23.9	24.84	31.62	26.99	32.12	35.35	25.17	31.72	28.72	27.77	38.32	36.24	26.79	36.58	40.1	0.00368638	0.663497
mRNA	ENSG00000110768	GTF2H1	10.6	12.1	11.59	10.89	11.46	12.42	12.68	13.07	10.63	12.09	11.59	10.44	14.2	13.95	12.46	16.85	13.86	0.00369366	0.663392
mRNA	ENSG00000166479	TMX3	8.24	8.54	9.62	11.33	10.03	8.65	9.03	12.83	8.51	8.85	8.05	10.76	12.2	14	11.73	14.44	11.53	0.00369878	0.66332
mRNA	ENSG00000107566	ERLIN1	7.66	8.07	11.69	11.9	8.6	7.7	15.01	13.6	10.94	9.46	12.05	11.67	12.49	16.63	10.23	17.92	13.4	0.00370769	0.663193
mRNA	ENSG00000145736	GTF2H2	3.35	3.35	3.27	2.89	4	3.08	3.62	2.78	2.94	2.32	3.85	3.94	7.22	8.52	3.57	6.17	7.13	0.00371677	0.663064
mRNA	ENSG00000146223	RPL7L1	14.88	14.15	22.07	14.94	16.21	15.71	21.53	17.68	19.32	15.63	17.16	17.98	22.84	20.74	20.94	27.4	18.88	0.00375654	0.662501
mRNA	ENSG00000136868	SLC31A1	7.85	6.45	7	7.81	7.13	6.24	9.08	7.79	8.1	7.38	8.44	10.16	7.44	9.95	9.12	9.1	9.05	0.00375718	0.662492
mRNA	ENSG00000273841	TAF9	9.98	12.38	13.41	14.35	13.74	13.71	15.69	16.37	11.11	12.82	10.74	13.72	17.74	21.65	15.09	26.01	16.12	0.00375994	0.662453
mRNA	ENSG00000009844	VTA1	8.96	9.61	10.46	8.43	10.85	9.15	14.9	11.49	9.15	9.31	9.72	12.1	12.75	14.55	12.23	15.39	11.88	0.00376718	0.662352
mRNA	ENSG00000124562	SNRPC	10.87	10.84	14.92	14.5	11.29	10.93	20.55	13.81	13.68	11.47	10.33	15.33	16.96	22.41	19.72	23.57	15.23	0.00378764	0.662065
mRNA	ENSG00000135624	CCT7	44.49	42.11	67.84	55.31	51.32	53.06	90.02	52.48	61.54	49.83	58.02	75.37	67.88	98.73	72.88	112.66	62.43	0.00380212	0.661863
mRNA	ENSG00000134809	TIMM10	7.01	4.31	9.35	5.89	5.95	6.12	14.39	6.82	9.15	6.38	6.82	10.15	14.86	14.1	11.29	19.97	8.45	0.00380264	0.661855
mRNA	ENSG00000166200	COPS2	12.32	12.36	14.91	12.45	16.3	12.62	17.04	15.46	12.92	12.07	11.86	12.84	17.14	16.52	17.81	18.95	17.32	0.00380506	0.661822
mRNA	ENSG00000165689	ENTR1	6.66	6.32	7.78	7.98	8.49	7.92	9.89	7.74	8.16	8.37	7.83	8.29	10.28	11.28	8.18	15.14	8.42	0.00381148	0.661732
mRNA	ENSG00000148303	RPL7A	241.54	286.25	357.5	374.33	344.56	323.72	341.84	293.77	356.38	304.96	308.64	413.97	359.63	522.56	272.26	585.34	482.52	0.00381424	0.661694
mRNA	ENSG00000198034	RPS4X	306	377.92	502.51	459.97	429.59	503.24	406.83	411.13	403.65	381.83	328.58	434.46	551.57	628.08	399.19	670.95	649.28	0.00381874	0.661631
mRNA	ENSG00000171204	TMEM126B	5.93	6.3	8.59	8.04	6.6	4.65	8.25	10.34	6.54	6.57	4.94	5.17	10.81	13.04	10.37	13.26	11.38	0.00382034	0.661609
mRNA	ENSG00000170445	HARS	12.44	12.86	13.91	13.39	11.05	12.49	17.93	13.67	15.09	12.07	12.89	15.61	17.77	21.41	15.99	24.68	14.8	0.00382119	0.661597
mRNA	ENSG00000143742	SRP9	28.95	29.03	37.78	36.52	34.27	34	32.18	41.78	31.33	32.88	30.61	30.1	35.13	50.09	36.88	50.53	46.86	0.00384626	0.66125
mRNA	ENSG00000137500	CCDC90B	7.96	9.49	9.62	11.57	11.08	8.67	10.89	11.28	8.91	8.74	9.39	9.44	11.61	13.38	13.32	11.11	13.91	0.0038605	0.661054
mRNA	ENSG00000197965	MPZL1	24.88	23.84	34.11	32.45	25.19	24.99	27.5	29.19	33.7	28.52	26.18	35.75	28.36	37.44	37.78	39.2	32.72	0.00387327	0.660878
mRNA	ENSG00000159352	PSMD4	30.76	31.15	25.15	31.1	32.01	25.04	36.24	34.78	32.01	27.71	30.87	34.44	35.17	43.33	31.44	42.48	39.56	0.00388197	0.660759
mRNA	ENSG00000134255	CEPT1	9.01	7.54	9.6	11.23	9.04	7.48	9.21	10.73	8.79	10.21	9.2	9.21	10.23	12.24	10.05	12.1	11.8	0.00389513	0.660579
mRNA	ENSG00000163605	PPP4R2	8.24	7.5	10.5	8.47	8.1	9.39	10.71	9.98	8.15	9.03	8.16	8.71	10.58	9.91	11.13	12	10.15	0.0038952	0.660578
mRNA	ENSG00000132313	MRPL35	11	10.5	11.76	7.39	14.77	9.57	13.51	12.88	12.56	7.27	11.26	14.13	14.54	19.18	13.93	19.55	15.37	0.00391221	0.660346
mRNA	ENSG00000085998	POMGNT1	12.03	10.62	13.11	19.22	14.28	13.53	16.11	17.33	16.18	14.22	15.55	16.82	14.81	20.33	14.62	19.84	17.75	0.00395273	0.659796
mRNA	ENSG00000169139	UBE2V2	9.26	10.43	13.24	11.18	11.03	12.13	15.18	13.29	10.23	10.48	8.16	12.12	13.61	16.92	16.61	16.72	14.15	0.00398645	0.659342
mRNA	ENSG00000181915	ADO	5.31	5.41	7.78	6.69	5.68	6.39	8.57	6.35	7.27	6.33	6.48	8.02	8.61	6.57	7.97	8.2	7.72	0.00399347	0.659248
mRNA	ENSG00000187024	PTRH1	3.22	3.53	5.01	4.19	4.03	3.94	5.72	5.12	5.47	4.39	4.62	4.99	4.72	6.92	4.58	7.58	4.74	0.00403546	0.658688
mRNA	ENSG00000138442	WDR12	4.08	4.04	9.31	4.99	6.32	5.95	7.99	5.37	6.04	5.25	5.33	6.03	9.71	11.14	6.6	14.68	8.41	0.0040557	0.65842
mRNA	ENSG00000138190	EXOC6	5.05	5.78	5.01	6.15	7.04	6.01	6.32	8.89	5.41	7.56	4.89	6.29	6.36	7.14	7.74	9.43	8.87	0.00405762	0.658394
mRNA	ENSG00000136937	NCBP1	9.11	8.73	9.92	9.78	10.67	11.17	13	9.78	10.09	10.53	9.66	10.98	12.61	15.2	10.73	15.98	10.8	0.00407228	0.658201
mRNA	ENSG00000125037	EMC3	13.1	14.12	12.14	17.21	14.64	11.39	16.18	18.23	13.52	13.59	14.23	13.17	18.77	20.27	15.98	19.48	19.94	0.0040724	0.658199
mRNA	ENSG00000000938	FGR	2.17	1.52	4.56	4.72	4.72	5.19	13.29	5.72	6.88	12.51	11.34	10.04	9.69	6.39	8.97	12.32	7.73	0.004092	0.657941
mRNA	ENSG00000171208	NETO2	0.36	0.4	1.5	1.04	0.84	1.05	1.95	0.85	1.84	1.17	1.36	2.3	1.92	1.93	1.8	2.48	0.89	0.00409785	0.657864
mRNA	#N/A	BGIG9606_54708	1.11	0.48	1.67	0.01	1.1	1.06	2.33	0.84	2.75	0.41	2.06	2.11	2.64	2.13	1.32	4.47	2.35	0.00410114	0.657821
mRNA	ENSG00000135829	DHX9	20.02	18.89	27.72	22.29	22.23	23.48	30.37	26.56	23.67	21.44	20.88	25.33	30.19	40.58	26.32	49.29	27.75	0.00410251	0.657803
mRNA	ENSG00000109606	DHX15	24.54	24.66	42.28	23.86	32.51	35.33	45.25	32	34.64	29.22	31.05	32.4	44.79	45.66	34.99	58.13	38.61	0.00411091	0.657693
mRNA	ENSG00000137767	SQOR	10.67	8.39	13.18	10.79	10.3	4.72	18.44	15.6	13.61	13.04	13.55	13.76	15.51	13.65	14.74	26.14	16.27	0.00411956	0.65758
mRNA	ENSG00000152455	SUV39H2	2.32	2.3	2.7	2.12	2.53	3.11	3.11	2.2	3.32	2.03	2.5	2.94	3.35	5.11	2.71	5.55	3.49	0.00413821	0.657337
mRNA	ENSG00000005022	SLC25A5	31.51	32.34	58.52	50.16	40.44	44.72	57.31	32.97	52.6	43.19	48.72	57.08	45.5	70.87	51	73.99	55.2	0.0041394	0.657322
mRNA	ENSG00000048140	TSPAN17	5.57	5.91	7.02	9.28	7.28	5.8	7.85	8.05	9.47	8.2	9.52	9.17	8.14	8.94	7.7	9.41	8.92	0.00414226	0.657284
mRNA	ENSG00000141552	ANAPC11	12	9.61	14.59	17.26	11.52	14.02	13.11	14.81	12.38	12.2	11.42	13.3	14.48	19.6	15.69	18.57	17.61	0.00414772	0.657213
mRNA	ENSG00000124787	RPP40	2.22	1.65	4.73	2.11	2.83	2.86	4.49	3.55	4.28	1.66	2.41	3.16	4.72	5.41	4.55	6.84	3.81	0.00415767	0.657084
mRNA	ENSG00000084072	PPIE	8.04	7.39	8.43	9.2	8.59	6.68	9.9	10.94	6.68	7.88	8.21	7.6	11.07	14.03	10.84	12.04	11.21	0.00417212	0.656897
mRNA	ENSG00000179958	DCTPP1	5.44	4.66	11.38	10.26	7.85	8.28	10.79	8.62	10.58	6.78	9.13	11.87	9.71	12.43	7.44	16.97	11.89	0.00421687	0.656321
mRNA	ENSG00000136682	CBWD2	5.6	4.24	4.19	5.37	4.87	6.02	5.97	6.19	6.19	6.98	5.22	4.7	7.21	6.09	5.54	6.76	7.61	0.00423363	0.656107
mRNA	ENSG00000142684	ZNF593	5.37	3.68	10.54	9.62	8.9	9.72	12.58	7.67	13.11	9.93	9.73	11.83	11.65	10.89	9.82	13.16	10.01	0.00423652	0.65607
mRNA	ENSG00000187840	EIF4EBP1	11.23	10.83	20.17	20.12	15.44	21.47	14.72	9.9	15.1	22.27	13.9	29.77	16.51	29	26.14	30.25	22.48	0.00426105	0.655757
mRNA	ENSG00000116898	MRPS15	12.9	14.72	14.97	19.71	17.27	12.81	21.7	21.93	13.87	13.79	12.31	17.16	23.11	31.54	20.82	34.63	21.4	0.00427172	0.655622
mRNA	ENSG00000139428	MMAB	3.59	3.28	3.4	3.46	3.43	3.19	4.44	3.37	3.67	2.09	2.38	4.29	4.32	6.87	4.85	6.62	5.21	0.00428565	0.655445
mRNA	ENSG00000214189	ZNF788P	1.64	1.44	1.05	1.28	2.08	1.15	1.61	1.46	2.27	1.5	1.48	2.33	1.98	3.04	1.89	2.6	2.2	0.00429759	0.655294
mRNA	ENSG00000105618	PRPF31	7.92	8.71	9.14	9.72	8.96	8.57	11.23	9.29	10.87	8.49	8.37	9.24	11.57	12.98	8.75	15.71	11.42	0.0043042	0.655211
mRNA	ENSG00000086598	TMED2	53.54	53.84	84.9	100.69	78.82	70.8	76.85	81.11	74.38	83.6	72.86	89.02	73.04	108.69	87.22	101.2	93.54	0.00431407	0.655087
mRNA	ENSG00000125676	THOC2	13.59	12.84	12.14	11.11	14.76	14.17	11.76	14.38	13.06	13.06	13.02	10.91	17.25	20.57	14.29	20.4	18.1	0.00431526	0.655072
mRNA	ENSG00000108439	PNPO	4.81	5.65	7.19	7.19	6.44	4.74	8.34	7.32	7.51	5.94	6.32	7.82	8.63	10.09	6.61	10.74	7.32	0.00432907	0.654898
mRNA	ENSG00000171863	RPS7	116.25	120.79	192.09	160	165.18	129.13	237.33	207.2	140.96	113.41	120.13	162.78	276.75	370.88	185.21	398.54	226.81	0.00433452	0.65483
mRNA	ENSG00000115216	NRBP1	28.56	26.38	35.53	31.73	25.7	29.68	33.66	29.63	32.69	30.31	28.26	32.86	34.05	40.43	35.78	39.39	32.41	0.00434031	0.654757
mRNA	ENSG00000174173	TRMT10C	2.86	2.33	6.65	4.36	4.43	4	6.65	5.08	4.32	4.19	3.47	3.55	6.53	6.42	4.52	8.01	7.33	0.00436334	0.65447
mRNA	ENSG00000070831	CDC42	86.8	86.73	111.97	96.33	93.25	91.94	112.36	110.96	90.69	85.97	90.45	98.44	97.98	112.61	125.11	128.52	114.25	0.00436378	0.654464
mRNA	ENSG00000102103	PQBP1	8.28	7.59	9.27	9.84	9.73	7.66	9.7	10.93	11.48	8.1	10.52	12.47	10.61	12.73	8.91	15.26	10.71	0.00436384	0.654463
mRNA	ENSG00000123737	EXOSC9	3.28	2.91	3.62	2.95	2.57	4.13	4.7	5.87	2.79	2.61	2.93	3.87	5.09	7.02	5.18	8.1	4.5	0.00437731	0.654296
mRNA	ENSG00000128228	SDF2L1	3.95	2.79	9.57	4.86	5.12	3.71	9.22	5.86	6.57	5.34	7.24	7.58	8.9	10.53	9.57	12.07	5.77	0.00438244	0.654232
mRNA	ENSG00000162618	ADGRL4	5.5	5.8	11.68	4.81	7.59	7.6	9.07	6.88	7.43	6.75	4.9	7.25	6.8	12.01	12.52	14.77	12.24	0.00438473	0.654203
mRNA	ENSG00000082515	MRPL22	2.04	1.86	1.72	2.35	2.16	1.91	2.82	1.96	2.16	1.84	1.96	1.73	2.52	3.15	2.7	3.97	2.66	0.00440665	0.653932
mRNA	ENSG00000105819	PMPCB	9.83	8.66	7.64	8.09	7.74	8.23	12.22	11.11	9.17	7.09	8.04	8.55	12.38	14.28	10.85	14.15	12.22	0.00442189	0.653743
mRNA	ENSG00000110321	EIF4G2	176.71	162.58	220.06	157.49	161.61	154.41	223.59	190.01	178.45	167.32	183.8	201.31	213.11	218.63	230.66	247.38	202.91	0.00445499	0.653336
mRNA	ENSG00000241685	ARPC1A	22.32	25.09	29.95	31	26.21	22.92	32.36	31.65	29.66	26.89	28.46	31.15	29.86	40.35	28.01	42.68	31.58	0.00445546	0.653331
mRNA	ENSG00000124333	VAMP7	8.96	10.22	13.13	11.26	12.27	11.83	11.05	10.37	10.97	10.5	11.28	11.66	10.9	13.39	13.52	12.56	14.7	0.00447698	0.653067
mRNA	ENSG00000169241	SLC50A1	6.8	6.21	12.14	9.97	10.06	7.49	11.21	10.6	9.35	9.82	9.54	9.46	10.67	15.46	9.21	13.99	12.11	0.00449069	0.6529
mRNA	ENSG00000104613	INTS10	9.79	10.14	13.33	11.28	11.97	11.3	10.63	12.49	10.76	12.12	10.26	10.37	15.65	20.15	12.12	18.44	14.82	0.00450574	0.652717
mRNA	ENSG00000132591	ERAL1	8.77	9.31	9.43	11.92	11.79	10.2	12.09	9.92	14.44	10.65	13.86	14.63	11.41	12.6	10.56	14.29	14.14	0.00452398	0.652496
mRNA	ENSG00000273899	NOL12	2.58	2.89	2.35	2.3	3.84	3.6	3.46	3.36	3.89	3	3.54	3.49	4.13	5.16	2.5	4.7	4.26	0.00454465	0.652246
mRNA	ENSG00000108960	MMD	3.48	3.02	6.68	5.41	5.92	5.34	3.95	6.46	5.97	4.01	6.26	6.83	4.77	7.05	5.58	7.9	7.42	0.00454671	0.652221
mRNA	ENSG00000239672	NME1	13.42	12.54	39.59	22.03	23.94	23.25	55.66	18.01	31.54	27.12	25.69	35.07	36.84	74.51	38.91	81.49	33.36	0.00455395	0.652134
mRNA	ENSG00000107874	CUEDC2	12.1	10.28	11.6	14.54	12.8	12.37	11.16	15.08	12.5	12.35	12.05	11.7	13	16.42	12.37	18.14	17.12	0.00456476	0.652004
mRNA	ENSG00000181817	LSM10	11.03	10.55	8.84	15.8	12.39	10.26	12.61	11.65	11.81	11.5	14.68	12.36	13.68	15.42	12.43	17.73	15.25	0.0045722	0.651914
mRNA	ENSG00000142507	PSMB6	25.34	27.06	33.24	28.83	25.32	25.9	37.07	32.43	29.59	25.53	29.72	31.45	34.03	48.21	36.79	53.64	31.91	0.00459081	0.651691
mRNA	ENSG00000134072	CAMK1	7.88	8.49	9.73	10.06	9.32	8.57	9.74	10.45	9.48	10.49	9.21	13.91	9.74	13.68	9.18	17.63	11.67	0.00459088	0.651691
mRNA	ENSG00000197170	PSMD12	7.44	9.07	7.77	7.45	9.61	8.24	11.79	8.69	9.44	8.24	10.29	9.95	9.54	9.91	11.49	12.02	9.61	0.00462056	0.651336
mRNA	ENSG00000188404	SELL	2.4	0.72	4.14	2.37	2.55	1.23	7.16	2.6	3.28	5.58	5.97	4.43	7.01	2.78	14.64	8.92	5.97	0.00462682	0.651262
mRNA	ENSG00000112242	E2F3	7.91	7.3	9.25	7.1	9.93	9.96	10.33	6.99	10.74	9.26	10.47	10.01	10.27	10.82	9.5	11.93	9.74	0.00464065	0.651098
mRNA	ENSG00000174013	FBXO45	2.31	2.24	2.78	2.15	2.54	2.24	3.33	2.32	2.75	2.5	2.98	3.08	3.23	2.9	3.06	3.32	2.65	0.00465506	0.650927
mRNA	ENSG00000257017	HP	0.97	0.5	0.89	2.55	4.39	0.7	1.83	1.09	3.86	2.36	1.58	3.96	9.4	9.08	2.62	18.18	4.5	0.00466305	0.650833
mRNA	ENSG00000149084	HSD17B12	22.72	21.19	25.92	23.51	23.93	21.52	27.26	25.35	23.23	25.58	20.52	24.08	26.27	30.11	26.64	34.03	26.13	0.0046876	0.650543
mRNA	ENSG00000007376	RPUSD1	4.34	4.1	4.68	6.04	5.87	5.16	5.27	5.7	7.04	7.22	6.72	8	5.08	5.96	6.28	7.88	6.58	0.00469267	0.650483
mRNA	ENSG00000169764	UGP2	62.35	64.51	63.51	48.21	69.79	62.58	101.62	59.95	62.44	68.04	65.04	74.42	83.44	70.99	88.15	97.64	87.27	0.0047108	0.650271
mRNA	ENSG00000103591	AAGAB	7.49	9.16	13.28	12.93	13.1	12.77	11.27	10.92	12.12	14.11	12.33	11.18	13.51	14.32	11.6	14.47	14.32	0.00472489	0.650106
mRNA	ENSG00000143771	CNIH4	12.77	11.54	15.99	13.98	13.01	11.04	20.1	20.68	13.92	14.12	11.82	13.58	21.03	22.15	23.17	24.62	15.85	0.0047604	0.649692
mRNA	ENSG00000136371	MTHFS	0.98	1.51	1.91	2.83	1.78	1.84	2.3	2.67	1.63	1.99	1.75	2.29	2.45	2.83	1.95	3.23	2.52	0.00476426	0.649647
mRNA	ENSG00000128626	MRPS12	5.2	3.95	11.4	6.22	7.29	7.88	10.99	6.35	9.46	7.1	6.95	8.83	10.05	10.38	10.06	14.21	8.42	0.00478267	0.649434
mRNA	ENSG00000108479	GALK1	3.76	3.91	5.44	6.78	5.37	3.29	4.21	4.76	6	6.7	6.86	6.69	4.6	8.06	5.42	8.75	7.52	0.00480087	0.649223
mRNA	ENSG00000118600	RXYLT1	3.39	3.52	3.47	3.91	4.85	4.87	8.52	4.6	4.95	3.67	5.56	5.23	6.63	6.5	5.68	7.25	5.32	0.00480872	0.649133
mRNA	ENSG00000124614	RPS10	142.01	149.25	223.97	261.48	198.23	202.85	233.73	228.3	177.67	178.92	175.67	188.68	281.53	413.99	198.03	392.89	287	0.00481133	0.649103
mRNA	ENSG00000114942	EEF1B2	58.73	65.55	105.12	84.91	83.51	78.63	119.47	79.11	67.71	74.17	69.07	85.15	132.45	205.61	99.12	206.23	115.14	0.00481358	0.649077
mRNA	ENSG00000123685	BATF3	1.34	1.27	5.43	2.37	4.95	3.54	4.59	3.78	5	4.63	6.5	5.45	6.23	4.2	4.21	6.6	4.52	0.00482158	0.648985
mRNA	ENSG00000136933	RABEPK	4.81	4.78	7.96	6.85	5.95	6.41	6.97	5.42	7.25	5.08	5.99	7.44	7.64	9.7	5.75	12.04	8.32	0.00482858	0.648904
mRNA	ENSG00000117308	GALE	1.79	2.23	2.37	3.83	2.73	2.44	3.76	4.04	3.81	2.87	3.39	4.78	2.38	6.16	3.25	6.83	3.82	0.00485485	0.648603
mRNA	ENSG00000163159	VPS72	8.22	8.47	9.03	12.21	10.45	9.43	14.38	11.79	12.11	11.15	11.54	12.97	11.66	11.47	11.63	13.01	11.89	0.00485668	0.648582
mRNA	ENSG00000165506	DNAAF2	0.98	1.07	1.55	1.19	1.39	1.41	1.41	1.84	1.36	1.19	1.3	1.09	2	1.9	1.65	2.86	1.5	0.00487878	0.64833
mRNA	ENSG00000180773	SLC36A4	3.16	3.92	4.23	3.04	4.76	4.11	3.98	3.54	3.86	3.84	3.6	4.15	4.28	4	4.54	5.56	5.12	0.00487995	0.648317
mRNA	ENSG00000138835	RGS3	13.99	15.22	14.88	14.8	19.84	18.41	19.58	14.94	19.89	21.74	17.59	22.12	16.65	19.83	20.68	23.21	18.5	0.00488716	0.648234
mRNA	#N/A	BGIG9606_41176	0.88	0.57	0.79	0.99	2.37	1.02	1.67	0.75	0.7	1.64	1.88	0.47	2.78	1.91	3.5	4.57	1.71	0.00490669	0.648013
mRNA	ENSG00000125962	ARMCX5	1.41	1.41	1.58	1.56	1.67	2.26	1.44	1.96	1.86	1.14	1.31	1.99	1.92	3.02	1.72	2.71	2.48	0.00491272	0.647944
mRNA	ENSG00000214706	IFRD2	6.93	8.31	17.85	11.4	15.3	13.72	16.47	9.84	17.82	12.23	14.57	18.88	14.45	17.06	14.4	22.99	15.86	0.00491465	0.647922
mRNA	ENSG00000170522	ELOVL6	2.62	2.18	1.65	2.66	3.32	2.06	4.18	2.82	4.14	2.86	2.99	4.71	3.12	5.77	2.68	4.71	4.36	0.00491708	0.647895
mRNA	ENSG00000100028	SNRPD3	8.12	8.18	9.08	9.12	7.29	8.61	8.94	10.8	8.89	7.79	7.86	8.36	11.76	14.77	9.65	16.88	10.71	0.00492701	0.647783
mRNA	ENSG00000156469	MTERF3	3.6	4.03	5.75	4.27	4.48	5.41	7.9	5.7	4.75	4.25	4.03	4.79	9.78	9.69	5.15	9.94	6.69	0.00495019	0.647521
mRNA	ENSG00000163866	SMIM12	6.17	6.71	7.78	6.4	7.65	6.75	8.21	6.83	7.95	7.1	7.44	6.73	8.5	8.89	8.35	11.09	7.29	0.00495027	0.64752
mRNA	ENSG00000162972	MAIP1	3.37	3.28	4.59	3.7	3.57	3.15	4.78	3.81	4.22	3.62	3.55	3.69	3.99	4.3	5.25	6.34	4.56	0.00495301	0.647489
mRNA	ENSG00000185324	CDK10	10.01	8.6	11.79	12.55	12.24	12.76	12.69	14.03	13.56	12.59	14.93	13.13	15	16.77	9.12	17.79	14.24	0.00496542	0.64735
mRNA	ENSG00000183605	SFXN4	2.83	3.54	4.19	3.7	3.25	3.65	4.08	4.04	4.07	3.15	3.47	3.07	5.15	7.02	3.73	7.88	5.06	0.00498079	0.647178
mRNA	ENSG00000107949	BCCIP	9.75	10.58	11.72	8.2	11.67	9.08	18.75	11.48	11.75	8.71	10.32	12.43	18.53	22.43	14.18	27.99	14.04	0.00499922	0.646971
mRNA	ENSG00000105677	TMEM147	20.81	18.84	37.08	32.97	22.28	18.53	29.53	31.96	28.97	24	26.51	32.73	29.81	40.18	33.27	47.61	32.73	0.00500421	0.646916
mRNA	ENSG00000163399	ATP1A1	37.71	38.31	92.04	57.59	54.42	51.16	83.76	70.53	75.26	60.28	63.02	72.83	78.59	92.53	62.72	111.8	72.34	0.00500583	0.646898
mRNA	ENSG00000127774	EMC6	7.23	7.3	10.47	13.54	11.2	10.38	14.87	10.5	14.06	11.75	11.21	13.39	12.62	15.02	10.77	16.11	11.87	0.00500593	0.646896
mRNA	ENSG00000140995	DEF8	13.53	12.42	10.92	15.35	12.21	13.16	15.04	16.82	13.56	13.75	14.64	16.31	16.8	16.59	14.25	18.25	14.68	0.00500974	0.646854
mRNA	ENSG00000131475	VPS25	9.19	9.64	11.3	13.8	9.33	9.43	11.04	15.74	10.28	9.93	8.71	12.08	13.71	19.5	13.39	19.52	14.1	0.00501147	0.646835
mRNA	ENSG00000071243	ING3	2.88	3.74	3.41	2.53	3.11	2.92	3.97	4.29	3.18	2.7	3.09	2.91	4.51	4.16	4.38	5.03	4.41	0.00503151	0.646612
mRNA	ENSG00000185515	BRCC3	6.04	6.35	4.65	6.72	7.03	4.74	5.62	6.35	5.65	7.3	5.81	7.64	7.28	9.23	6.18	8.45	9.56	0.00503478	0.646575
mRNA	ENSG00000183019	MCEMP1	0.09	0	0.7	1.11	0.75	0.46	4.39	0.82	0.96	5.48	1.97	2.42	3.37	0.7	5	8.74	2.75	0.00503811	0.646538
mRNA	ENSG00000198843	SELENOT	6.35	6.14	11.33	13.33	9.76	9.91	13.21	11.15	8.86	12.18	10.82	10.72	11.23	11.72	14.37	12.35	12.17	0.00507349	0.646147
mRNA	ENSG00000181924	COA4	12.93	13.93	22.28	20.19	18.71	21.98	21.1	17.61	17.98	21.04	19.45	20.11	22.73	34.4	19.95	38.95	20.78	0.0051027	0.645825
mRNA	ENSG00000104522	TSTA3	8.73	9.52	12.99	13.4	13.12	11.34	12.76	12.64	12.22	12.02	12.65	13.08	12.6	16.45	11.79	15.97	12.76	0.00512874	0.64554
mRNA	ENSG00000198818	SFT2D1	4.82	4.67	8.38	8.77	5.6	6.54	9.47	8.92	8.45	6.29	8.36	9.12	7.87	8.06	10.16	10.21	7.77	0.00512897	0.645537
mRNA	ENSG00000225921	NOL7	7.26	7.89	6.32	6.31	5.74	5.51	17.1	13.11	7.51	6.95	8.4	9.22	13.55	17.47	12.71	20.61	10.53	0.00514786	0.645331
mRNA	ENSG00000084444	FAM234B	1.69	1.25	2.54	1.62	1.52	1.55	1.9	1.81	2.43	1.98	1.46	2.53	2.18	2.45	2.5	3.07	2.06	0.00515845	0.645215
mRNA	ENSG00000156471	PTDSS1	13.19	12.21	19.67	19.1	16.49	17.24	18.67	13.21	20.31	17.2	17.86	22.74	17.46	19.12	17.61	24.02	20.57	0.00516409	0.645154
mRNA	ENSG00000073331	ALPK1	5.46	5.26	7.62	6.81	7.09	5.87	4.41	7.14	6.13	7.75	6.78	5.47	7.36	8.07	7.42	11.32	8.82	0.00518817	0.644892
mRNA	ENSG00000111530	CAND1	17.55	16.72	18.43	16.38	17.58	18.32	17.33	16.94	17.29	15.75	16.83	17.02	19.9	21.99	18.63	20.06	20.76	0.00519667	0.6448
mRNA	ENSG00000125089	SH3TC1	3.75	2.25	3.47	6.62	5.94	6.78	7.97	5.62	6.39	7.64	7.45	8.16	6.91	6.7	5.17	7.99	6.89	0.0051992	0.644773
mRNA	ENSG00000117500	TMED5	5.25	4.48	9.16	6.54	6.45	6.56	9.73	8.54	7.42	9.21	7.65	9.14	7.86	8.33	10.91	10.04	7.35	0.00520176	0.644745
mRNA	ENSG00000151881	TMEM267	2.17	2.11	2.27	1.83	2.38	2.37	2.32	1.94	2.6	1.87	2.01	2.4	2.32	3.09	2.43	2.69	3.59	0.00520947	0.644662
mRNA	ENSG00000184047	DIABLO	6.87	5.9	7.34	8.41	8.25	9.88	9.88	7.49	8.88	8.9	9.41	8.85	8.44	9.45	8.92	10.19	8.38	0.00522761	0.644466
mRNA	ENSG00000232119	MCTS1	2.21	2.59	2.71	2.21	2.35	2.51	2.63	2.89	2.21	2.24	2	2.22	2.96	4.67	3.13	4.83	3.46	0.00526344	0.644081
mRNA	ENSG00000108671	PSMD11	13.43	14.21	17.05	14.41	13.73	15.29	20.21	14.68	17.13	15.12	16.92	16.19	18.12	18.41	17.27	23.28	16.08	0.00528382	0.643863
mRNA	ENSG00000078668	VDAC3	24.83	23.29	20.3	25.25	24.21	23.45	26.63	29.93	20.46	21.37	21.6	22.61	32.67	42.49	26.53	39.59	33.73	0.00532706	0.643403
mRNA	ENSG00000136490	LIMD2	3.58	2.63	5.12	5.17	3.09	3.3	5.68	4.85	3.59	5.63	6.29	5.12	5.37	5.24	6.11	7.27	4.65	0.00535959	0.643059
mRNA	ENSG00000166598	HSP90B1	98.5	104.68	131.72	90.52	115.33	77.03	202.77	178.19	122.12	126.02	115.36	151.74	237.84	365.81	150.48	330.92	157.24	0.00538036	0.64284
mRNA	ENSG00000189091	SF3B3	10.02	10.14	15.75	14.21	12.65	14.49	12.98	12.91	16.19	13.34	13.58	17.15	13.54	18.46	13.16	21.78	14.8	0.00538602	0.64278
mRNA	ENSG00000137834	SMAD6	3.63	3.82	2.23	4.1	6.05	2.74	6.35	3.31	5.71	3.31	4.13	4.57	5.16	8.95	3.99	8.65	7.77	0.00539299	0.642707
mRNA	ENSG00000160917	CPSF4	5.48	4.84	6.56	6.22	5.76	6.13	5.27	6.33	7.03	5.25	6.47	7.28	6.22	8.64	5.73	10.48	7.26	0.00539607	0.642675
mRNA	ENSG00000061337	LZTS1	0.88	0.67	1.86	1.22	1.12	2.2	1.51	1.12	2.12	1.05	2.34	2.09	2.04	2.33	1.75	2.32	1.68	0.00542154	0.642407
mRNA	ENSG00000256235	SMIM3	2.22	1.62	6.55	6.65	7.08	4.29	5.98	9.98	6.78	8.79	8.62	8.35	6.68	8.62	7.09	11.62	5.96	0.00542805	0.642339
mRNA	ENSG00000177674	AGTRAP	7.19	7	14.71	19.9	15.56	10.03	20.15	24.8	18.85	23.25	19.74	25.41	17.68	20.15	22.47	20.15	19.08	0.00544543	0.642158
mRNA	ENSG00000172336	POP7	5.59	6.43	9	9.83	7.88	7.86	10.89	8.13	8.84	7.21	9.29	7.55	9.33	12.68	8.85	14.67	9.26	0.00544816	0.64213
mRNA	ENSG00000173226	IQCB1	5.1	6.59	8.26	6.09	7.31	7.32	7.2	7.23	7.21	7.09	6.67	5.58	9.01	10.2	7.72	10.5	7.92	0.00545169	0.642093
mRNA	ENSG00000180398	MCFD2	27.25	25.92	32.85	31.38	28.39	21.99	33.86	34.99	31.53	28.89	27.43	33.68	35.57	44.81	36.36	44.72	30.98	0.00545954	0.642011
mRNA	ENSG00000006695	COX10	4.88	4.26	5.37	6.12	5.85	5.54	5.79	5.65	6.77	5.45	6.32	6.43	5.5	5.9	5.82	7.32	5.98	0.00546163	0.641989
mRNA	ENSG00000166226	CCT2	20.13	18.68	43.11	23.58	33.48	32.61	77.99	28.09	35.66	30.69	32.65	45.15	55.01	63.48	52.01	70.64	39.43	0.00546805	0.641923
mRNA	ENSG00000125912	NCLN	8.27	7.87	12.57	12.44	10.49	11.25	17.2	10.38	17.71	12.77	14.89	18.67	12.05	17.81	13.35	23.26	12.69	0.0055474	0.641103
mRNA	ENSG00000032389	EIPR1	5.99	7.52	7.67	10.34	12.39	7.79	9.4	8.74	12.14	9.16	11.64	11.53	9.01	11.89	10.02	12.96	11.22	0.00556665	0.640906
mRNA	ENSG00000100744	GSKIP	4.37	4.73	4.25	5.78	4.44	5.58	4.55	5.47	4.97	4.4	5.43	4.58	5.43	5.2	6.29	5.61	6.66	0.00557355	0.640835
mRNA	ENSG00000143110	C1orf162	8.26	3.49	11.27	13.84	12.31	11.86	26.71	13.35	16.48	22.58	17.47	13.97	15.5	19.47	16.37	25.65	15.56	0.00558123	0.640756
mRNA	ENSG00000008516	MMP25	1.19	0.36	2.56	1.65	2.71	1.26	3.57	1.98	0.86	2.98	3.41	1.25	1.79	2.39	6.18	3.51	5.27	0.00558518	0.640716
mRNA	ENSG00000147677	EIF3H	43.82	49.22	55.49	53.16	46.75	46.62	63.64	61.7	50.27	45.58	43.49	56.27	64.88	78.73	49.25	79.78	66.53	0.00559272	0.640639
mRNA	ENSG00000107833	NPM3	3.98	4.66	12.34	6.89	7.77	8	9.37	5.19	8.64	7.86	7.6	10.31	8.53	13.59	8.23	17.32	10	0.00560535	0.64051
mRNA	ENSG00000147224	PRPS1	5.97	5.65	10.47	6.43	9.35	6.86	14.17	6.99	10.21	7.79	9.01	10.35	10.48	11.78	10.75	14.33	9.36	0.00561471	0.640415
mRNA	ENSG00000040275	SPDL1	2.56	2.26	1.73	1.85	3.1	2.47	5.1	3.18	4.2	2.61	2.55	3.91	3.79	6.31	3.64	4.94	3.52	0.00564501	0.640108
mRNA	ENSG00000082212	ME2	9.99	9.59	9.67	10.99	12.8	12.13	18.77	8.8	13.88	14.72	12.04	16.87	12.11	16.46	14.12	16.58	15.03	0.00566561	0.639899
mRNA	ENSG00000112146	FBXO9	15.96	15.47	12.58	18.07	16.64	17.91	14.77	19.7	16.76	14.22	17.2	15.59	20.34	21.05	14.99	23.13	24.24	0.00566741	0.639881
mRNA	ENSG00000141759	TXNL4A	7.16	7.39	11.97	12.27	10.16	9.85	12.19	9.17	11.79	11.95	9.26	10.32	11.69	16.75	13.31	17.49	10.19	0.00568845	0.639669
mRNA	ENSG00000167775	CD320	5.62	6.91	12.59	10.51	8.54	8.48	9.91	9.19	12.08	7.87	7.51	11.42	8.89	18.68	12.2	19.69	11.48	0.00571419	0.63941
mRNA	ENSG00000137492	THAP12	10.36	10.08	12.36	10.09	11.98	11.71	11.42	13.7	10.42	9.59	10.36	11.19	13.84	12.49	12.37	14.26	13.72	0.0057569	0.638983
mRNA	ENSG00000144895	EIF2A	14.55	16.5	21.26	19.52	18.85	20.24	28.8	23.6	17.24	19.42	14.67	17.53	25.94	30.59	21.55	33.75	24.57	0.00578629	0.638691
mRNA	ENSG00000163882	POLR2H	7.77	7.93	9.97	11.31	11.37	12.12	9.47	13.43	10.09	13.13	13.18	11.91	11.93	13.72	8.78	15.79	13	0.00579658	0.638589
mRNA	ENSG00000081087	OSTM1	8.79	8.08	10.16	12.49	10.63	11.02	9.7	11.06	9.58	11.11	10.26	10.35	10.69	12.36	12.86	10.35	13.59	0.00580115	0.638544
mRNA	ENSG00000101474	APMAP	12.81	13.1	18.06	28.77	16.24	16.37	20.99	26.57	19.33	20.11	20.8	21.76	22.26	26.52	18.51	27.63	26.12	0.0058358	0.638201
mRNA	ENSG00000109180	OCIAD1	25.45	26.23	24.75	36.43	31.72	31.09	30.09	34.48	28.81	32.77	27.18	31.07	31.14	36.22	28.27	37.68	42.81	0.00584791	0.638082
mRNA	ENSG00000004779	NDUFAB1	14.03	13.99	20.44	19.39	16.88	13.21	25.78	18.95	20.21	15.05	16.94	15.9	23.63	32.28	24.38	31.62	19.49	0.00584934	0.638068
mRNA	ENSG00000176619	LMNB2	6.05	4.69	10.7	7.66	6.87	8.89	11.1	6.25	10.98	7.39	8.71	10.57	9.93	19.98	9.17	17.18	9.91	0.00587379	0.637828
mRNA	ENSG00000145293	ENOPH1	4.31	3.63	6.37	6.02	4.78	4.31	6.26	5.63	5.15	4.35	4.15	5.42	6.68	7.17	7	7.95	5.54	0.00589102	0.637659
mRNA	ENSG00000141367	CLTC	70.71	67.49	67.56	72.72	81.2	65.98	74.35	70.99	77.37	79.88	80.2	89.15	71.87	90.24	73.44	85.4	84.75	0.00589377	0.637632
mRNA	ENSG00000165501	LRR1	2.76	2.52	2.48	2.49	2.68	2.22	3	3	3.45	1.85	2.67	2.9	3.15	5.38	3.26	5.42	3.51	0.00591788	0.637397
mRNA	ENSG00000184402	SS18L1	5.83	5.76	5.66	5.04	6.9	6.59	6.11	5.84	6.58	5.8	6.56	7.01	7.31	7.87	5.98	7.83	6.56	0.00595531	0.637033
mRNA	ENSG00000111481	COPZ1	24.25	23.47	39.25	37.39	30.63	28.44	33.65	28.41	29.92	29.03	28.78	34.6	30.72	42.3	34.85	42.68	39.61	0.00597445	0.636847
mRNA	ENSG00000120697	ALG5	8.11	8.22	9.4	8.06	9.14	5.97	10.65	10.95	9.77	6.39	7.95	7.37	11.88	16.8	10.46	17.96	12.13	0.00601021	0.636502
mRNA	ENSG00000120438	TCP1	25.04	23.96	44.66	45.72	37.9	36.09	62.74	40.37	47.58	35.89	43.34	51.07	43.91	60.02	42.14	69.75	42.73	0.00602313	0.636378
mRNA	ENSG00000114850	SSR3	34.47	34.48	50.26	46.39	51.17	40.66	64.68	44.49	54.15	46.76	46.3	65.7	48.1	62.27	60.98	57.42	50.45	0.00602373	0.636372
mRNA	ENSG00000187961	KLHL17	1.08	1.2	1.09	1.5	1.21	1.56	1.23	2.22	1.69	1.45	1.4	2.25	2.03	2.55	1.16	2.65	1.75	0.0060314	0.636298
mRNA	ENSG00000169251	NMD3	9.22	9.85	11	9.6	12.31	12.87	14.26	9.11	11.21	9.76	9.15	10.7	13.11	13.86	13.15	14.04	13.5	0.00604579	0.63616
mRNA	ENSG00000138029	HADHB	22.43	23.33	23.83	25.99	24.47	21.12	23.81	27.88	23.31	23.62	25.32	24.84	26.13	30.97	21.95	33.46	30.91	0.00605418	0.63608
mRNA	ENSG00000242616	GNG10	8.99	10.64	19.8	17.32	16.27	13.33	13.23	13.23	13.2	14.23	12.71	14.65	13.8	16.43	20.53	21.07	21.9	0.00605497	0.636072
mRNA	ENSG00000179918	SEPHS2	7.82	6.83	12.95	13.36	9.45	9.99	8.8	12.71	10.91	11.24	11.1	11.41	13.65	12.23	10.73	13.11	13.82	0.00605624	0.63606
mRNA	ENSG00000099899	TRMT2A	4.73	4.73	4.08	5.83	5.45	5.02	4.66	6.29	6.2	6.13	5.87	5.42	6.17	6.88	4.54	7.1	6.65	0.00606155	0.63601
mRNA	ENSG00000066322	ELOVL1	18.64	20.82	35.49	35.35	26.31	24.38	35.06	39.83	38.27	30.04	34.37	39.95	29.79	38.39	32.35	43.64	34.84	0.00606232	0.636002
mRNA	ENSG00000163931	TKT	32.2	32.6	36.06	48.15	33.75	29.62	48.41	30.22	42.93	45.09	41.98	51.72	37.46	55.99	37.64	66.82	49.89	0.00606738	0.635954
mRNA	ENSG00000105171	POP4	3.85	4.05	3.44	4.85	3.73	3.84	6.5	5.31	3.79	3.78	3.61	4.27	5.56	7.47	5.1	7.19	5.59	0.00612095	0.635444
mRNA	ENSG00000119335	SET	48.72	52.66	64.7	53.25	54.72	55.69	66.17	50.63	51.92	51.77	51.67	56.65	63.66	72.19	69.28	86.48	59.99	0.00613256	0.635334
mRNA	ENSG00000136305	CIDEB	2.37	2.3	2.23	2.57	3.38	2.91	4.58	3.21	2.98	4.82	3.3	3.62	3.19	5.86	3.38	4.88	3.61	0.00614753	0.635192
mRNA	ENSG00000161036	LRWD1	2.65	3.1	3.55	4.17	3.38	4.34	4.99	3.24	4.51	3.58	3.62	5.42	4.64	5.32	3.28	6.33	4.35	0.0061786	0.634899
mRNA	ENSG00000139278	GLIPR1	9.98	8.12	13.75	8.42	8.06	9.23	12.78	11.88	7.7	9.84	7.57	10.12	13.67	16.11	14.13	14.95	13.91	0.00619141	0.634778
mRNA	ENSG00000107651	SEC23IP	13.55	13.71	16.5	12.62	18.79	14.93	24.13	14.66	17.9	14.28	16.09	17.68	18.52	23.4	17.41	24.73	19.03	0.00624668	0.634261
mRNA	ENSG00000115685	PPP1R7	16.8	17.01	12.93	18.93	13.56	16.21	16.77	19.41	17.78	13.67	16.68	18.1	17.28	23.45	18.23	21.68	23.09	0.00625258	0.634206
mRNA	ENSG00000159110	IFNAR2	8.83	10.24	13.41	12.99	10.29	11.51	11.88	16.37	13.68	16.06	11.87	13.39	14.67	15.92	13	20.44	12.59	0.00625376	0.634195
mRNA	ENSG00000134049	IER3IP1	5.55	4.44	9.2	5.42	5.85	5.42	9.18	9.14	6.85	5.34	5.39	7.02	7.77	9.93	10.97	10.1	8.09	0.00627029	0.634041
mRNA	ENSG00000120156	TEK	5.27	7.43	8.82	8.47	7.77	7.44	12.11	12.36	9.7	5.64	6.3	7.76	8.82	12.28	9.8	12.65	13.64	0.00632413	0.633541
mRNA	ENSG00000166986	MARS	19.28	19.43	26.21	24.58	22.06	30.03	30.57	19.8	31.06	26.27	25.99	39.32	28.67	27.69	27.74	34.16	29.57	0.00632429	0.63354
mRNA	ENSG00000104524	PYCR3	1.12	1.36	2.04	1.74	1.51	1.91	1.84	1.54	1.92	1.22	1.57	2.41	2.11	2.63	1.44	3.3	2.13	0.00636089	0.633203
mRNA	ENSG00000196793	ZNF239	1.96	2.14	2.91	2.25	3.34	3.42	4.18	2.13	3.35	2.51	2.96	2.38	5.56	5.32	2.32	4.4	4.73	0.00638363	0.632994
mRNA	ENSG00000153574	RPIA	2.44	2.58	4.62	3.17	2.53	3.42	5.88	4.24	3.9	2.5	3.09	3.62	6.22	5.22	4.88	6.87	3.89	0.00639552	0.632885
mRNA	ENSG00000176731	C8orf59	6.4	8.04	7.4	8.14	7.98	6.54	14.02	12.76	7.6	7.64	5.9	6.95	14.49	19.23	10.39	18.33	12.03	0.00639677	0.632873
mRNA	ENSG00000117318	ID3	18.48	15.09	43.11	20.35	33.55	24.54	34.16	21.97	29.55	19.81	22.91	27.87	49.96	83.95	36.17	60.72	41.67	0.00639823	0.63286
mRNA	ENSG00000129255	MPDU1	7.85	7.12	16.68	20.4	14.12	13.22	14.59	12.27	15.22	18.31	16.69	18.96	13.71	17.32	14.39	22.85	18.84	0.00641021	0.63275
mRNA	ENSG00000117262	GPR89A	3.98	4.5	6.32	6.51	5.65	6.46	6.24	7.69	8.78	6.07	9.76	6.36	6.82	6.74	6.31	9.22	7.96	0.00644509	0.632432
mRNA	ENSG00000106588	PSMA2	9.62	10.22	19.41	12.04	10.28	9.57	20.6	14.6	12.94	8.41	10.71	12.24	18.8	22.9	20.39	24.65	17.05	0.00644771	0.632408
mRNA	ENSG00000141378	PTRH2	4.75	5.17	10.24	6.55	6.89	7.49	13.21	9.51	6.99	6.64	6.67	6.77	14.5	12.22	10.13	16.47	8.63	0.00649036	0.632021
mRNA	ENSG00000105364	MRPL4	10.69	9	15.29	10.66	11.12	8.79	17.96	14.78	11.8	9.98	10.52	12.5	18.12	20.63	19.36	25.98	12.18	0.00649431	0.631985
mRNA	ENSG00000167088	SNRPD1	3.82	4.12	9.51	5.26	5.35	7.34	10.17	5.89	7.31	5.52	6.15	7.19	8.11	11.1	8.49	14	6.83	0.00650068	0.631928
mRNA	ENSG00000183520	UTP11	8.15	8.25	12.57	8.18	8.13	8.79	18.38	11.21	10.96	8.68	7.82	8.75	15.19	18.02	16.68	24.61	11.79	0.00651028	0.631841
mRNA	ENSG00000120370	GORAB	1.91	2.09	2.29	1.63	2.29	1.67	2.76	3.55	2.1	2.33	2.16	2.03	3.21	4.1	2.35	3.64	3.09	0.00651439	0.631804
mRNA	ENSG00000259332	ST20-MTHFS	2.95	2.41	2.65	2.8	3.06	2.44	2.37	3.28	3.48	4.01	1.91	3.21	3.88	3.69	4.24	4.25	3.38	0.00651496	0.631799
mRNA	ENSG00000006634	DBF4	0.79	0.76	1.23	0.72	0.85	0.96	1.31	0.73	1.07	0.77	0.87	1.18	1.34	2.11	1	1.82	1.25	0.00653657	0.631604
mRNA	ENSG00000171236	LRG1	0.67	0.39	5.36	1.53	3.47	1.99	4.17	1.46	3.19	4.92	3	2.34	6.91	3.83	4.81	9.77	3.25	0.00654403	0.631537
mRNA	ENSG00000181991	MRPS11	3.34	4.02	3.13	4.13	4.63	3.93	5.24	4.5	4.33	5	3.75	4	5.38	6.69	4.6	6.31	4.36	0.00657176	0.631288
mRNA	ENSG00000099341	PSMD8	30.36	27.65	47.3	54.74	34.77	40.49	56.5	48.56	49.45	43.87	39.2	50.67	43.56	62.62	53.21	68.46	43.14	0.00657994	0.631215
mRNA	ENSG00000160714	UBE2Q1	11.35	11.67	13.74	13.55	11.07	10.54	16.73	14.48	14.3	13.82	14.04	14.46	15.52	14.59	15.6	16.49	13.27	0.00658115	0.631204
mRNA	ENSG00000154832	CXXC1	6.43	7.3	6.36	6.78	7.26	6.42	7.62	7.54	8.71	6.95	8.83	8.24	9.05	8.78	6.35	10.54	8.24	0.00662296	0.630831
mRNA	ENSG00000108578	BLMH	6.74	6.48	7.53	7.02	6.7	6.33	6.95	7.2	7.43	5.21	6.32	8.55	7.78	9.91	7.71	11.35	8.16	0.00662815	0.630785
mRNA	ENSG00000217930	PAM16	4.42	2.68	7.12	6.46	7.64	8.9	9.73	4.75	8.3	8.52	6.75	7.78	9.38	9.89	7.37	11.05	6.7	0.00663471	0.630726
mRNA	ENSG00000076043	REXO2	43.93	54.82	62.57	68.04	58.26	56.25	60.04	57.44	57.63	56.89	71.87	58.37	71.5	83.24	57.35	64.08	80.21	0.00664125	0.630668
mRNA	ENSG00000109133	TMEM33	7.42	8.76	11.86	12.93	12.2	10.5	14.27	9.62	12.9	12.88	11.98	15.7	11.62	11.7	15.81	14.93	12.34	0.00672159	0.629958
mRNA	ENSG00000103005	USB1	10.32	10.45	16.03	11.31	10.41	11.03	14.54	11.26	11.8	12.44	12.32	12.4	14.32	15.67	16.61	18.83	12.52	0.00673771	0.629816
mRNA	ENSG00000156795	WDYHV1	6.25	7.8	9.03	7.92	8.65	8.79	6.76	9.6	8.84	7.74	7.98	9.13	10.66	10.81	7.58	13.94	9.58	0.00673943	0.629801
mRNA	ENSG00000100034	PPM1F	16.25	17.72	22.7	18.97	22.13	20.39	16.35	18.49	21.06	19.3	18.67	22.36	19.38	26.61	18.48	27.8	27.07	0.00674197	0.629779
mRNA	ENSG00000276045	ORAI1	4.05	4.64	6.43	6.73	4	5.22	8.15	6.35	5.46	6.27	5.18	7.3	5.92	8.92	6.55	11.65	6.42	0.00674548	0.629748
mRNA	ENSG00000114745	GORASP1	12.32	11.37	12.54	13.58	11.7	11.21	13.12	14.88	13.71	12.28	12.78	13.36	13.11	14.65	12.85	17.37	13.89	0.00675382	0.629675
mRNA	ENSG00000149547	EI24	24.19	23.17	38.67	32.97	31.99	32.02	31.8	23.34	34.6	32.44	30.74	37.31	30.48	37.7	34.88	41.81	36.42	0.0067588	0.629631
mRNA	ENSG00000123609	NMI	4.66	3.02	4.18	5.38	2.82	2.68	5.81	7.53	3.78	5.08	3.4	3.45	6.26	7.94	8.13	8.74	5.82	0.00677034	0.62953
mRNA	ENSG00000117751	PPP1R8	9.83	9.08	12.54	11.54	11.26	9.95	15.12	12.5	10.19	8.56	10.21	11.67	13.41	13.63	13.05	16.25	13.31	0.00678375	0.629413
mRNA	ENSG00000114491	UMPS	2.17	2.3	2.89	2.27	2.88	2.82	2.86	2.69	3.33	2.07	2.42	2.52	3.42	4.2	2.73	4.53	3.01	0.00678505	0.629401
mRNA	ENSG00000065320	NTN1	1.1	2.47	4.27	6.79	7.63	4.17	2.34	8.58	9.52	5.31	12.03	12.67	11.12	5.03	6.06	12.14	9.65	0.00678605	0.629393
mRNA	ENSG00000204392	LSM2	8.72	10.13	13.39	14.56	11.91	11.05	10.71	11.56	14.13	11.49	12.83	15.16	12.94	22.44	14.75	21.58	12.59	0.00682192	0.62908
mRNA	ENSG00000079246	XRCC5	34.25	34.2	48.39	39.74	35.77	35.65	49.3	48.14	37.53	35.49	34.62	42.31	50.03	70.07	46.46	75.97	45.58	0.00683042	0.629006
mRNA	ENSG00000118705	RPN2	41.85	42.69	60.95	65.9	39.76	41.26	65.93	66.44	52.41	56.29	52.6	63.16	59.93	92.42	58.15	80.71	63.56	0.00683859	0.628935
mRNA	ENSG00000146731	CCT6A	19.94	16.35	29.67	20.49	25.24	20.53	48.06	24.06	25.31	20.02	22.99	29.71	35.27	47.28	35.02	51.4	27.64	0.00684441	0.628885
mRNA	ENSG00000082213	C5orf22	4.86	5.28	5.72	4.72	6.09	5.02	6.12	6.22	6.32	4.66	5.75	6.12	6.66	4.63	8.29	8.6	6.69	0.00686204	0.628732
mRNA	ENSG00000100902	PSMA6	31.33	27.28	40.01	36.79	37.52	27.62	63.73	44.08	33.75	32.22	34.52	36.6	51.89	74.76	52.9	77.72	40.97	0.00687563	0.628615
mRNA	ENSG00000111775	COX6A1	61.47	62.84	96.65	129.85	90.26	87.69	94.99	85.92	86.26	90.52	79.55	96.77	93.31	134.59	91.49	124.53	125.98	0.00687771	0.628597
mRNA	ENSG00000023734	STRAP	27	26.76	38.74	32.56	36.95	31.73	48.65	28.33	39.24	34.25	34.62	45.41	39.61	41.76	44.13	45.41	36.2	0.00690449	0.628366
mRNA	ENSG00000169220	RGS14	1.66	1.5	1.97	3.2	2.24	2.46	3.3	2.75	1.66	3.53	3.25	3.66	2.51	2.56	3.1	3.09	3.71	0.00694454	0.628021
mRNA	ENSG00000143537	ADAM15	24.47	29.87	42.95	24.77	32.49	34.73	42.03	23.46	44.43	27.55	30.91	43.71	30.15	53.88	38.45	60.15	45.89	0.00694505	0.628017
mRNA	ENSG00000071859	FAM50A	14.13	13.35	11.86	13.99	13.58	11.37	15.73	18.99	13.39	13.99	14.81	16.69	18.21	21.63	15.75	21.17	14.98	0.00695324	0.627947
mRNA	ENSG00000143155	TIPRL	10.12	10.31	9.87	8.93	10.4	10.59	11.8	7.92	9.81	10.49	9.93	10.28	12.69	13.9	10.86	12.88	12.45	0.0069575	0.62791
mRNA	ENSG00000196305	IARS	30.03	27.62	33.24	28.23	33.17	36.59	41.41	23.47	39.12	31.28	31.52	46.53	34.01	41.1	38.05	45.68	38.72	0.00696982	0.627805
mRNA	ENSG00000196262	PPIA	203.82	203.98	301.35	260.36	225.53	209.91	385.93	304.72	249.36	211.32	205.33	279.56	351.47	571.83	296.26	566.12	319.79	0.00697026	0.627801
mRNA	ENSG00000126814	TRMT5	1.88	2.04	2.6	1.62	2.02	1.83	1.83	2.35	1.88	1.56	1.85	1.89	2.81	3.02	2.21	3.77	2.99	0.00697115	0.627794
mRNA	ENSG00000184990	SIVA1	5.99	4.82	11.49	10.8	7.7	8.23	7.72	8.96	8.09	6.59	8.13	8.8	8.86	14.59	10.5	11.91	11.24	0.0069958	0.627583
mRNA	ENSG00000149428	HYOU1	15.76	18.47	37.8	31.08	26.49	23.52	37.81	26.51	38.81	35.55	34.63	50.15	35.76	48.39	32.71	52.09	27.96	0.00699611	0.627581
mRNA	ENSG00000163541	SUCLG1	12.78	11.33	13.56	12.58	11.07	10.98	18.64	15.29	11.87	10.92	10.53	11.73	17.13	21.37	16.55	20.78	16.25	0.00704895	0.627132
mRNA	ENSG00000108798	ABI3	4.7	4.81	6.45	10.08	6.15	6.07	9.6	10.21	6.6	10.24	9.04	6.5	7.74	9.02	8.21	10	10.76	0.00707556	0.626907
mRNA	ENSG00000119718	EIF2B2	6.19	6.68	8.4	8.7	6.81	7.58	8.85	9.12	7.06	7.99	8.1	7.07	9.13	9.69	8.18	11.56	8.19	0.0070829	0.626845
mRNA	ENSG00000159596	TMEM69	5.23	6.41	5.26	7.4	5.49	4.27	7	7.93	5.52	5.92	4.68	5.96	7.11	9.41	7.94	11.5	7.87	0.00708642	0.626815
mRNA	ENSG00000072756	TRNT1	4.87	4.89	7.41	4.34	5.92	5.78	7.99	5.8	6.88	4.79	5.42	5.98	7.49	8.24	7.15	9.49	6.41	0.00712799	0.626465
mRNA	ENSG00000165688	PMPCA	6.86	7.09	9.27	9.28	7.24	9.38	9.81	8.44	10.6	8.61	10.84	9.37	9.75	12.21	7.64	12.83	9.62	0.00714269	0.626342
mRNA	ENSG00000135148	TRAFD1	8.18	7.31	10.98	9.37	9.07	8.79	13.78	10.37	13.09	11.94	10.17	11.25	10.77	10.42	10.41	12.34	12.8	0.00715711	0.626221
mRNA	ENSG00000133983	COX16	3.25	2.64	6.1	4.29	4	3.08	5.45	6.53	3.55	3.01	3.31	3.46	6.44	7.24	6.04	9.09	5.54	0.00716977	0.626115
mRNA	ENSG00000142657	PGD	8.65	8.95	15.41	25.42	11.3	9.42	17.71	22.88	17.01	16.18	19.25	18.25	17.12	24.63	17.46	33.13	18.57	0.00719177	0.625932
mRNA	ENSG00000136631	VPS45	11.8	10.49	7.52	11.45	11.47	10.05	10.58	13.09	10.66	11.87	11.15	10.54	13.34	16.37	10.28	15.92	15.21	0.00720553	0.625817
mRNA	ENSG00000130429	ARPC1B	22.34	22.07	43.31	38.54	25.81	18.23	39.02	34.95	26.14	31.84	29.03	33.07	38.21	48.75	37.61	53.44	38.61	0.00721313	0.625754
mRNA	ENSG00000123106	CCDC91	5.83	6.12	5.15	4.7	6.06	5.45	6.85	6.92	5.5	5.93	5.23	5.87	6.83	6.68	7.11	6.72	7.48	0.00722925	0.62562
mRNA	ENSG00000166435	XRRA1	6.95	5.6	8.58	8.76	7.85	7.57	10.91	5.41	9.18	10.33	9.43	7.8	12.41	9.66	8.82	9.51	11.35	0.00724618	0.62548
mRNA	ENSG00000129450	SIGLEC9	2.96	1.68	5.6	5.72	4.35	3.31	13.19	5.26	5.71	9.7	10.05	11.13	8.69	7.64	7.39	11.07	7.39	0.00724826	0.625462
mRNA	ENSG00000013503	POLR3B	2.63	3.67	2.9	2.94	3.02	2.87	2.85	3.1	2.98	2.27	2.59	3.32	4.01	4.98	3.67	4.62	4.03	0.00724827	0.625462
mRNA	ENSG00000103415	HMOX2	9.15	11.17	12.89	15.83	12.22	16.71	17.31	11.69	17.2	13.13	13.55	17.26	13.42	16.1	14.22	18.4	16.61	0.00726151	0.625353
mRNA	ENSG00000005194	CIAPIN1	4.6	4.4	6.67	6.75	5.34	6.61	7.21	6.26	7.94	4.51	6.59	8.24	6.46	8.31	6.35	9.56	6.58	0.00728832	0.625131
mRNA	ENSG00000156127	BATF	0.47	0.22	1.3	1.21	0.42	0.81	1.95	0.87	1.02	2.31	1.63	2.26	1.55	1.67	1.25	3.01	1.17	0.00729296	0.625093
mRNA	ENSG00000165629	ATP5F1C	40.09	44.99	49.15	53.28	46.37	50.53	62.09	57.65	38.72	43.93	37.32	40.31	61.38	75.37	55.45	82.28	63.79	0.00731098	0.624945
mRNA	ENSG00000172531	PPP1CA	20.92	21.06	31.74	31.91	27.2	24.14	35.11	31.56	32.71	30.21	35.92	40.36	29.84	38.56	29.48	45.16	28.99	0.00731435	0.624917
mRNA	ENSG00000156256	USP16	9.5	9.93	8.93	7.27	9.25	8.07	13.54	12.12	8.18	7.97	8.83	8.27	13.45	14.58	12.07	14.73	12.97	0.00731752	0.624891
mRNA	ENSG00000069974	RAB27A	7.15	6.41	13.95	9.42	15.41	14.39	13.66	9.6	13.09	13.68	13.43	14.53	12.27	15.37	11.8	14.6	15.18	0.00734104	0.624698
mRNA	ENSG00000110660	SLC35F2	1.38	1.16	2.6	1.45	1.42	1.81	3.11	1.5	2.32	2.07	2.02	2.16	2.47	3.29	1.9	4.98	2.26	0.00734605	0.624657
mRNA	ENSG00000205060	SLC35B4	5.9	7.39	5.39	7.18	8.62	6.55	6.16	6.86	9.03	7.74	8.16	9.18	6.89	9.72	7.61	11.17	8.57	0.0073838	0.624348
mRNA	ENSG00000005059	MCUB	3.75	4.35	7.32	6.97	6.92	5.64	11.1	6.18	6.77	12.2	9.37	10.55	9.25	7.83	8.52	11.14	8.14	0.00739849	0.624228
mRNA	ENSG00000049130	KITLG	4.85	5.39	5.77	2.46	4.59	3.92	4.46	3.43	4.11	3.16	3.19	5.81	8.19	8.57	4.96	11.59	8.85	0.00740353	0.624187
mRNA	ENSG00000205250	E2F4	14.79	16.7	26.22	19.65	21.74	21.73	34.83	21.47	29.87	23.85	27.85	29.86	28.04	25.71	22.93	37.03	25.01	0.00743301	0.623948
mRNA	ENSG00000165487	MICU2	4.48	4.13	4.8	5.15	3.68	4.24	7.88	7.68	4.98	4.38	4.97	5.02	6.67	6.82	5.57	8.5	6.6	0.00744234	0.623872
mRNA	ENSG00000143621	ILF2	16.98	15.55	36.97	29.14	23.87	25.11	42.21	28.88	30.61	25.63	24.17	31.83	33.28	43.79	27.24	50.15	31.36	0.00745208	0.623793
mRNA	ENSG00000271303	SRXN1	6.52	6.81	9.06	8.49	7.95	8.06	13.54	6.66	11.16	9.85	11.09	9.92	11.54	8.58	11.69	12.86	9.7	0.0074605	0.623725
mRNA	ENSG00000072506	HSD17B10	15.36	14.43	21.07	26.52	20.88	19.36	21.04	19.63	23.32	17.69	23.7	26.17	19.62	31.06	18.6	38.54	25.42	0.00746148	0.623717
mRNA	ENSG00000169258	GPRIN1	0.52	0.49	1.13	0.85	0.81	0.78	1.33	0.96	1.11	0.88	1.35	1.32	1.06	1.55	1.06	1.32	0.88	0.00746927	0.623654
mRNA	ENSG00000068120	COASY	8.21	7.08	10.2	11.65	8.93	8.01	12.13	13	8.34	12.07	12.38	12	11.79	14.31	9.83	17.25	10.6	0.0074887	0.623497
mRNA	ENSG00000132773	TOE1	1.93	2.46	2.62	2.5	2.65	3.18	2.88	3	3.13	2.41	2.56	2.63	3.65	4.87	2.74	4.97	2.77	0.00755258	0.622983
mRNA	ENSG00000170234	PWWP2A	7.04	5.71	7.16	6.7	6.53	6.79	7.05	8.38	7.69	6.62	6.46	6.02	9.11	8.68	7.12	10.34	7.84	0.00760085	0.622597
mRNA	ENSG00000100387	RBX1	12.81	11.39	24.74	16.27	13.12	11.04	19.18	21.44	13.8	11.33	16.61	14.03	21.28	27.27	25.48	30.43	20.09	0.00761725	0.622467
mRNA	ENSG00000165886	UBTD1	4.41	5.3	7.26	6.82	7.44	7.03	5.77	5.28	9.09	7.76	7.03	9.84	5.53	9.55	7.16	8.69	9.59	0.00765576	0.622161
mRNA	ENSG00000169188	APEX2	4.47	4.35	7.42	5.56	4.13	6	6.17	5.85	6.04	6	5.4	6.92	6.11	7.32	6.65	9.05	5.68	0.00767457	0.622012
mRNA	ENSG00000185627	PSMD13	15.34	13.95	18.45	14.18	13.95	14.35	22.11	16.93	15.94	13.61	15.3	16.6	18.5	23.59	19.13	29.18	18.08	0.00767717	0.621991
mRNA	ENSG00000089157	RPLP0	191.5	197	472.71	457.83	349.69	343.21	318.12	351.04	319.86	342.98	293.12	408.94	350.31	727.64	358.39	675.56	475.83	0.00769015	0.621889
mRNA	ENSG00000106477	CEP41	1.93	2.08	1.78	1.93	1.97	1.81	2.23	2.34	2.05	1.8	2.11	2.5	2.68	4.15	2.5	3.24	2.27	0.00772547	0.62161
mRNA	ENSG00000144713	RPL32	68.89	85.5	116.63	128.07	97.01	105.08	119.61	112.47	83.94	95.02	71.67	90.35	148.56	208.79	105.8	221.06	140.14	0.00772718	0.621597
mRNA	ENSG00000170142	UBE2E1	16.55	18.23	22.48	18.94	17.05	16.42	22.5	21.63	17.13	19.19	14.15	17.53	21.74	23.88	26.08	28.88	23.04	0.00773937	0.621501
mRNA	ENSG00000071994	PDCD2	10.5	10.54	14.03	12.5	10.67	11.71	14.23	12.36	10.62	11.69	10.43	10.04	15.22	16.72	14.96	21.93	13.51	0.00775531	0.621376
mRNA	ENSG00000033050	ABCF2	9.31	10.78	16.27	11.21	11.33	13.17	17.67	11.53	16.56	11.47	12.67	15.79	17.49	18.65	13.69	26.82	13.65	0.00775981	0.62134
mRNA	ENSG00000103423	DNAJA3	6.76	6.21	8.51	8.83	8.23	7.03	11.98	8.33	9.85	8.03	9.16	9.84	9.93	12.49	8.41	13.6	8.38	0.00776811	0.621275
mRNA	ENSG00000161956	SENP3	10.6	9.91	10.17	13.99	12.53	12.71	14.33	10.95	14.13	13.5	14.67	13.68	13.19	12.93	11.71	15.71	14.08	0.00778439	0.621148
mRNA	ENSG00000143870	PDIA6	42.32	42.85	59.57	61.17	44.36	36.47	80.41	76.06	57.07	49.41	55.93	66.8	71.77	126.37	61.2	100.02	67.41	0.00784523	0.620673
mRNA	ENSG00000106991	ENG	52.85	63.14	114.11	101.13	80.32	92.38	113.05	74.84	103.11	129	88.4	127.87	72.41	140.34	121.98	162.08	99.59	0.00785391	0.620606
mRNA	ENSG00000178127	NDUFV2	26.46	26.2	32.34	29.9	26.2	23.77	47.46	30.89	27.58	25.75	29.88	28.92	36.9	51.82	41.22	53.9	33.59	0.007863	0.620535
mRNA	ENSG00000108559	NUP88	4.59	4.92	7.66	5.15	5.03	5.11	8.5	6.28	5.93	5.2	4.75	6.06	8.28	10.24	7.74	12.05	6.13	0.00786332	0.620533
mRNA	ENSG00000122958	VPS26A	5.6	5.81	6.76	5.39	5.18	5.79	7	7.03	5.58	5.8	5.6	5.39	7	7.19	7.17	7.56	6.95	0.00786508	0.620519
mRNA	ENSG00000100304	TTLL12	6.11	4.7	8.05	10.11	10.62	6.98	12.84	9.85	9.83	10.26	10.71	13.78	9.46	10.25	8.54	17.07	10.21	0.007871	0.620473
mRNA	ENSG00000136045	PWP1	10.21	9.62	10.69	9.82	10.28	10.56	14.26	12.1	10.7	9.25	9.72	10.08	13.77	13.35	11.3	15.55	12.37	0.0078746	0.620445
mRNA	ENSG00000263465	SRSF8	5.08	5.93	7.03	6.46	7.63	5.99	5.87	6.77	7.78	6.08	7.42	6.38	6.94	6.9	6.89	8.51	7.67	0.0078766	0.62043
mRNA	ENSG00000178927	CYBC1	12.8	11.69	18.94	19.34	12.95	12.44	13.98	18.07	17.67	18.35	17.18	16.21	15.38	20.79	15.21	23.1	21.14	0.0078775	0.620423
mRNA	ENSG00000100564	PIGH	2.73	2.34	4.77	4.09	3.61	2.9	3.73	4.62	3.58	4.2	3.68	4.15	3.37	5.13	3.86	5.37	4.56	0.00789788	0.620265
mRNA	ENSG00000100644	HIF1A	38.63	33.31	90.53	63.13	102.57	107.47	207.32	59.1	119.6	111.99	95.92	111.8	115.65	133.43	123.52	182.45	101.5	0.00791525	0.620131
mRNA	ENSG00000151092	NGLY1	7.43	5.84	9.61	6.34	8.42	7.2	9.89	7.47	7.38	8.27	7.79	9.5	9.79	10.06	7.98	11.53	8.66	0.00792038	0.620091
mRNA	ENSG00000182405	PGBD4	0.78	1.05	0.58	0.95	1.06	0.83	0.78	1.35	0.84	0.92	0.89	1.25	1.32	1.58	1	1.68	1.15	0.00792413	0.620062
mRNA	ENSG00000124193	SRSF6	17.57	17.12	23.91	15.95	17.65	27.11	22.67	26.75	21.04	15.98	17.79	19.96	37.62	31.28	17.43	35.94	31.11	0.00792768	0.620035
mRNA	ENSG00000109534	GAR1	3.19	2.72	5.03	4.06	4.03	3.98	5.44	2.26	4.62	4.1	4.15	5.16	3.54	5.81	5.36	7.27	4.76	0.00795782	0.619803
mRNA	ENSG00000173171	MTX1	5.29	5.01	6.27	8.09	7.25	5.93	8.13	8.66	6.62	7.03	8.99	7.27	7.37	8.22	6.94	8.56	7.94	0.00797275	0.619688
mRNA	ENSG00000163795	ZNF513	5.03	4.89	6.2	5.6	6.54	7.78	7.73	6.38	8.34	5.72	8.4	7.08	7.77	7.2	5.21	8.32	8.78	0.00801626	0.619355
mRNA	ENSG00000031698	SARS	27.21	26.39	42.24	34.75	31.11	36.94	52.7	34.47	40.72	35.79	34.37	46.31	42.31	39.02	51.29	47.6	37.49	0.00801979	0.619328
mRNA	ENSG00000178691	SUZ12	6.21	6.62	6.15	4.67	6.62	5.25	8.14	8.3	5.75	6.72	7.07	6.63	10.23	9.57	8.56	8.57	7.25	0.00806289	0.619
mRNA	ENSG00000106367	AP1S1	8.91	8.26	9.5	13.49	9.92	10.03	9.05	10.6	9.8	13.39	12.01	9.4	9.91	13.42	11.96	14.86	12.74	0.0080753	0.618905
mRNA	ENSG00000140374	ETFA	22.41	20.2	21.15	17.18	20.7	20.79	25.56	19.32	19.63	18.55	20.82	21.67	25.29	31.09	22.52	30.7	25.14	0.00810383	0.618689
mRNA	ENSG00000163736	PPBP	0.97	0.92	1.73	0.21	3.64	1.22	2.47	1	1.02	0.21	1.37	0.45	0.6	4.22	3.3	9.55	6.07	0.00810676	0.618667
mRNA	ENSG00000188677	PARVB	15.12	16.44	16.1	17.7	17.01	16.93	18.16	15.98	16.81	22.58	17.08	19.87	16.28	18.67	18.14	22.52	20.34	0.00810726	0.618663
mRNA	ENSG00000075089	ACTR6	1.69	1.97	3.14	2.38	1.86	2.2	3.04	3.47	2.46	2.42	1.96	2	2.82	3.32	4.17	2.96	3.43	0.00810805	0.618657
mRNA	ENSG00000143641	GALNT2	24.99	23.42	29.82	33.94	29.33	24.99	30.98	26.73	37.68	34.04	33.24	36.48	34.3	41.73	26.96	51.45	31.65	0.00811055	0.618638
mRNA	ENSG00000165175	MID1IP1	5.9	6.75	8.45	14.02	12.98	13.2	8.77	10.73	15.75	13.04	17.45	15.03	11.53	11.6	12.33	12.82	19.73	0.00811082	0.618636
mRNA	ENSG00000064012	CASP8	3.13	3.84	3.06	4.6	3.43	2.23	5.72	5.8	3.28	4.21	4.49	3.99	5.41	5.98	4.52	6.11	5.09	0.00811534	0.618602
mRNA	ENSG00000133393	FOPNL	5.13	6.37	6.49	6.55	6	7.05	7.87	6.9	6.73	5.11	6.26	6.3	7.28	8.39	8.11	8.81	6.63	0.00812231	0.618549
mRNA	ENSG00000162377	COA7	3.07	2.61	6.02	3.22	3.52	3.39	4.8	4.26	4.12	2.65	3.6	3.63	6.3	5.61	4.46	7.28	4.95	0.00815701	0.618287
mRNA	ENSG00000136152	COG3	8.67	9.8	9.98	9.33	11.05	11.26	11.09	10.61	9.92	11.56	10.61	9.62	11.46	10.49	10.45	10.97	12.41	0.00816644	0.618216
mRNA	ENSG00000196739	COL27A1	13.34	9.3	32.4	11.76	12.34	31.5	28.43	20.9	31.05	27.53	20.58	28.85	42.02	33.04	25.47	59.88	19.79	0.00820227	0.617947
mRNA	ENSG00000173674	EIF1AX	15.95	14.57	22.8	12.57	20.12	17.72	23.55	16.87	20.27	15.28	18.5	22.66	22.81	20.78	24.82	27.13	19.29	0.00820797	0.617904
mRNA	ENSG00000135940	COX5B	41.8	43.16	51.89	67.05	56.1	43.87	53.2	61.41	46.34	44.11	48.01	45.14	62.72	91.95	58.52	78.7	69.02	0.00823058	0.617735
mRNA	ENSG00000062822	POLD1	2	1.82	2.5	3.45	2.64	2.65	2.24	3.02	3.19	3.43	3.95	3.87	2.36	5.52	2.22	4.79	3.96	0.00825115	0.617581
mRNA	ENSG00000104047	DTWD1	4.76	5.79	5.52	5.71	5.73	5.3	3.65	5.82	4.62	4.24	3.94	5.56	6.01	8.47	6.64	9.46	8.41	0.00826005	0.617515
mRNA	ENSG00000130159	ECSIT	6.24	6.94	6.86	7.29	7.01	6.67	7.16	7.13	6.54	6.42	6.51	8.67	7.06	9.6	7.41	10.14	7.67	0.00826514	0.617477
mRNA	ENSG00000164610	RP9	2.15	2.36	1.87	1.87	1.62	1.74	3.18	2.6	2.26	1.75	1.88	2.75	2.89	3.13	3.18	4.11	2.37	0.00831201	0.617128
mRNA	ENSG00000198464	ZNF480	1.64	1.99	1.85	1.58	1.99	1.47	2.25	3.22	1.09	1.43	1.48	1.58	3.37	2.91	3.1	4.08	2.7	0.00831477	0.617108
mRNA	ENSG00000140285	FGF7	3.07	2.87	16.13	8.1	5.82	7.1	13.08	8.7	4.53	6.74	3.73	7.36	19.2	17.51	11.67	18.5	12.16	0.00834869	0.616856
mRNA	ENSG00000128050	PAICS	8.24	7.24	25.87	9.61	11.25	13.52	20.54	10.99	15.6	11.69	9.23	16.29	20.22	36.08	18.01	38.62	18.28	0.00835621	0.616801
mRNA	ENSG00000136146	MED4	5.46	5.76	6.68	7.29	6.02	7.04	8.4	8.96	5.87	6.1	5.92	5.38	8.19	8.17	8.55	9.98	7.79	0.00835925	0.616778
mRNA	ENSG00000273259	SERPINA3	20.41	12.78	52.53	47.14	16.7	12.58	20.77	23.85	35.58	32.93	17.86	29.64	63.58	90.57	31.72	85.51	54.64	0.00838014	0.616624
mRNA	ENSG00000134109	EDEM1	8.44	6.4	13.03	11.67	10.11	9.66	15.83	15.86	12.69	12.2	10.8	13.89	12.94	13.37	14.79	15.9	11.33	0.00840716	0.616425
mRNA	ENSG00000167196	FBXO22	4.31	4.01	4.57	4.7	5.11	4.17	4.67	4.75	4.62	4.44	3.94	4.96	4.22	5.35	5.53	5.07	5.48	0.0084083	0.616417
mRNA	ENSG00000164134	NAA15	7.47	7.86	13.21	6.97	9.33	10.86	15.84	8.68	11.12	9.86	9.57	10.86	12.38	11.71	13.4	16.08	11.62	0.00841404	0.616374
mRNA	ENSG00000119535	CSF3R	4.98	1.69	5.01	5.93	6.33	3.19	15.23	7.48	2.54	15.5	7.73	4.95	6.58	6.36	20.05	16.49	14.06	0.0084465	0.616136
mRNA	ENSG00000074695	LMAN1	18.62	17.92	26.57	18.85	19.16	16.67	20.25	27.07	20.09	19.54	16.32	23.59	25.94	39.62	25.97	36.27	24.5	0.00846413	0.616007
mRNA	ENSG00000070669	ASNS	4.48	4.97	5.75	5.87	3.52	8.74	5.17	5.01	4.73	5.56	3.65	7.76	10.28	7.35	13.56	7.55	8.64	0.00849502	0.615781
mRNA	ENSG00000136243	NUPL2	6.3	5.82	5.15	5.49	5.83	6.56	6.1	7.54	5.68	5.9	6.61	5.58	7.03	8.59	5.71	8.6	7.78	0.00850024	0.615743
mRNA	ENSG00000121579	NAA50	9.66	9.88	14.48	11.31	13.29	12.07	18.03	11.42	14.96	11.41	13.73	14.25	12.5	13.93	14.77	19.01	14.33	0.00854319	0.615431
mRNA	ENSG00000181061	HIGD1A	37.21	38.65	64.23	59.18	47.28	46.54	58.61	83.53	47.68	42.35	41.29	46.08	69.01	73.66	69.12	85.9	65.24	0.00855785	0.615325
mRNA	ENSG00000116985	BMP8B	0.78	0.61	2.74	2.07	2.05	2.51	1.91	1.01	1.38	1.6	1.83	2.3	1.94	3.12	1.98	2.42	3.29	0.00855902	0.615316
mRNA	ENSG00000111144	LTA4H	13.59	13.1	9.19	15.9	11.32	10.18	12.37	18.95	10.29	14.98	12.89	16.03	16.19	18.51	14.74	19.04	19.1	0.00857996	0.615164
mRNA	ENSG00000112081	SRSF3	18.6	18.54	43.95	21.88	25.29	31.41	31.56	27.55	28.46	21.31	22.89	26.76	32.93	38.32	32.29	47.01	36.77	0.00859358	0.615066
mRNA	ENSG00000108424	KPNB1	36.1	38.27	43.6	36	36.25	34.39	49.51	39.6	42.56	35.36	36.9	45.64	47.08	68.85	42.69	74.14	44.62	0.00859946	0.615023
mRNA	ENSG00000242372	EIF6	23.87	20.63	42.5	38.88	33.6	32.24	43.3	30.82	46.5	34.74	38.88	46.08	36.84	39.28	41.04	44.73	38.76	0.00861709	0.614896
mRNA	ENSG00000010165	METTL13	4.35	3.86	6.04	5.37	4.57	4.53	4.76	5.01	5.3	4.26	5.34	5.61	5.5	7.44	5.29	7.28	5.25	0.00862339	0.614851
mRNA	ENSG00000140450	ARRDC4	39.81	34.99	50.4	40.28	50.55	35.49	18.71	42.65	54.8	50.56	40.32	41	50.02	76.9	47.82	83.86	63.09	0.00863007	0.614803
mRNA	ENSG00000119723	COQ6	4.3	4.66	4.12	5.44	3.76	4.5	4.9	4.84	5.45	4.78	4.32	4.82	5.52	6.06	4.58	6.27	5.34	0.00864641	0.614685
mRNA	ENSG00000170855	TRIAP1	3.56	3.62	4.24	4.52	4.2	2.76	7.25	5.17	3.89	3.01	3.5	4.49	6.67	8.41	5.82	8.67	4.95	0.00873176	0.614073
mRNA	ENSG00000147100	SLC16A2	3.74	4.27	5.29	5	3.57	4.87	5.99	4.21	5.37	5.91	5.38	8.42	5.34	6.09	5.33	5.78	6.85	0.00875297	0.613922
mRNA	ENSG00000088205	DDX18	8.54	7.84	14.33	8.04	8.94	10.03	17.7	11.96	10.13	9.32	9.94	11.04	16.51	14.28	15.34	16.24	12.22	0.00876765	0.613818
mRNA	ENSG00000215251	FASTKD5	4.59	3.96	5.01	5.1	5.25	5.63	7.06	5.65	5.19	5.4	5.81	4.9	6.58	6.4	5.2	7.34	5.35	0.00880009	0.613587
mRNA	ENSG00000145908	ZNF300	1.03	1.27	1.41	1.28	1.35	1.13	1.38	1.85	1.1	1.18	1.04	1.18	2.01	1.99	1.04	2.44	2.17	0.00880209	0.613573
mRNA	ENSG00000087263	OGFOD1	9.32	9.42	12.74	9.46	9.8	9.82	13.46	10.78	12.36	10.05	10	10.87	13.87	15.27	11.14	17.27	11.26	0.00881308	0.613495
mRNA	ENSG00000023318	ERP44	8.34	8.71	10.16	10.77	8.19	7.69	13.12	12.83	9.36	10.08	9.61	10.62	13.07	13.65	11.01	13.69	10.55	0.00884399	0.613277
mRNA	ENSG00000138777	PPA2	8.3	8.4	8.67	9.25	8.76	6.52	8.39	11.19	7.85	5.99	7.22	7.69	10.13	16.49	11.29	14.64	12.72	0.00885507	0.613198
mRNA	ENSG00000110955	ATP5F1B	62.82	63.71	99.61	83.76	66.17	69.33	103.66	73.93	84.21	65.66	71.86	89.97	92.28	136.14	92.59	144.93	84.95	0.00887354	0.613068
mRNA	ENSG00000125459	MSTO1	6.89	6.42	10.94	8.31	9.55	8.99	9.68	7	11.08	7.74	10.43	11.02	12.98	13.33	8.12	12.23	10.18	0.00889984	0.612883
mRNA	ENSG00000100949	RABGGTA	3.27	3.37	3.86	4.86	2.76	4.27	4.25	4.5	4.95	5.85	4.15	4.75	4.65	5.07	4.49	5.84	4.31	0.00890002	0.612882
mRNA	ENSG00000198522	GPN1	6.04	5.75	7.13	6.31	7.7	5.66	13.2	7.97	8.01	7.48	8.44	7.37	9.76	10.77	9.08	12.26	7.92	0.00890839	0.612823
mRNA	ENSG00000005100	DHX33	4.15	3.97	6.7	4.7	5.76	5.85	7.35	4.28	6.82	4.89	6.45	6.34	7.11	6.38	5.56	8.34	6.14	0.00892647	0.612696
mRNA	ENSG00000125835	SNRPB	21.82	18.73	41.4	32.58	28.17	33.64	46.79	31.54	42.05	32	36.84	43.17	34.83	38.75	37.98	58.27	32.56	0.00892763	0.612688
mRNA	ENSG00000168282	MGAT2	8.29	7.21	14.75	12	9.61	10.46	15.83	13.01	11.78	11.09	10.86	13.75	13.92	13.72	13.6	13.94	12.68	0.0089317	0.61266
mRNA	ENSG00000171720	HDAC3	11.1	9.34	11.19	12.21	11.07	10.07	12.19	11.89	11.36	11.39	11.43	12	11.15	13.52	10.3	14.7	12.98	0.00894359	0.612576
mRNA	ENSG00000131724	IL13RA1	10.97	11.4	17.9	21	18.56	13.56	15.23	24.99	16.37	21.61	16.79	15.15	19.2	21.79	18.25	25.89	21	0.00895702	0.612482
mRNA	ENSG00000119977	TCTN3	9.91	10.64	13.79	15.02	9.97	10.57	13.59	16.35	12	10.54	11.55	12.29	13.91	17.82	14.48	18.09	14.25	0.00900007	0.612182
mRNA	ENSG00000104518	GSDMD	7.37	5.91	9.31	9.38	6.78	6.86	7.11	8.34	7.25	8.83	8.91	7.63	8.97	11.59	7.7	12.79	9.54	0.00901667	0.612066
mRNA	ENSG00000087470	DNM1L	17.8	16.95	14.29	12.73	17.35	16.23	18.59	16.01	16.3	14.6	16.12	15.99	18.24	19.78	19.44	20.73	19.9	0.00902098	0.612036
mRNA	ENSG00000175756	AURKAIP1	13.31	15.73	19.33	20.01	16.47	16.52	25.32	17.69	16.76	18.83	18.83	19.01	18.51	25.93	22.68	28.87	17.94	0.00902765	0.61199
mRNA	ENSG00000074800	ENO1	192.92	150.28	345.58	217.97	231.12	198.86	379.83	221.07	288.28	315.98	281.57	451.24	274.31	375.04	328.87	481.41	261.62	0.00907236	0.61168
mRNA	ENSG00000112237	CCNC	5.13	5.87	7.52	5.56	6.85	6.2	6.54	7.73	5.69	5.62	5.75	5.83	6.41	8.48	7.53	9.31	7.54	0.00907555	0.611658
mRNA	ENSG00000167645	YIF1B	8.15	8.56	11.32	15.49	12.93	12.09	10.08	11.3	14.98	11.46	14.04	16.24	11.7	15.03	11.19	14	18.13	0.00907746	0.611645
mRNA	ENSG00000174695	TMEM167A	10.19	10.52	19.87	13.77	14.11	13.01	13.99	14.75	13.68	12.84	14.38	16.35	14.44	15.86	16.37	17.82	17.51	0.00908732	0.611576
mRNA	ENSG00000139620	KANSL2	5.39	4.99	6.85	5.65	6.84	7.24	8.08	5.75	5.67	5.1	5.54	6.1	8.22	7.84	7.2	8.17	7.22	0.00911459	0.611388
mRNA	ENSG00000104064	GABPB1	5.85	5.56	9.11	6.02	7.88	8.41	11.44	8.38	7.67	8.79	6.98	8.28	11.64	8.18	8.29	11.03	9.08	0.00911805	0.611364
mRNA	ENSG00000108883	EFTUD2	12	9.5	13.75	15.32	15.17	14.3	20.8	14.84	22.05	17.44	18.65	22.68	14.48	17.57	15.33	22.74	17.81	0.00912218	0.611336
mRNA	ENSG00000127952	STYXL1	5.53	5.95	3.75	8.98	7.78	6.53	9.63	8.1	8.61	6.1	7.77	8.75	7.47	9.78	7.21	9.71	9.06	0.00912718	0.611301
mRNA	ENSG00000145623	OSMR	29.65	23.55	78.97	50.38	53.09	62.24	81.05	61.84	53.82	55.74	46.46	57.73	71.86	68.16	72.69	78.11	59.35	0.00916232	0.61106
mRNA	ENSG00000168288	MMADHC	24.12	24.43	25.33	30.76	32.97	25.32	32.53	26.75	28.87	25.52	28.87	29.24	29.76	30.78	31.18	28.61	36.78	0.00918843	0.610881
mRNA	ENSG00000175110	MRPS22	8.31	7.4	10.12	10.29	9.32	8.12	14.87	12.41	7.74	9.83	8.48	9.62	13.18	14.86	10.41	18.45	11.32	0.00922015	0.610664
mRNA	ENSG00000126261	UBA2	17.54	17.07	24.08	19.25	19.27	21.87	31.92	20.78	20.61	23.05	20.47	23.41	25.03	26.62	25.34	30.52	21.84	0.00924151	0.610518
mRNA	ENSG00000151806	GUF1	6.25	7.73	5.71	4.5	6.07	5.87	6.69	6.4	6.95	5.55	5.63	6.64	8.04	8.4	7.14	9.27	8.14	0.00925087	0.610454
mRNA	ENSG00000092208	GEMIN2	2.18	2.44	2.84	1.67	1.73	2.06	2.66	2.83	1.83	1.11	2.21	2.59	3.82	4.26	3.54	4.22	2.86	0.00927283	0.610304
mRNA	ENSG00000174744	BRMS1	5.2	6.01	6.29	7.6	6.48	5.57	12.42	9.98	8.37	5.84	8.38	9.35	9.67	9.46	8.54	11.93	7.88	0.00929628	0.610145
mRNA	ENSG00000160691	SHC1	36.81	40.8	75.49	53.93	60.88	43.7	54.97	58.42	59.78	61.14	49.73	58.86	63.83	119.57	54.99	117.07	68.88	0.00929702	0.61014
mRNA	ENSG00000103769	RAB11A	12.74	14.5	18.07	18.44	17.28	16.24	15.5	18.19	16.48	14.97	14.83	15.85	15.9	17.5	17.64	20.05	21.62	0.00929823	0.610132
mRNA	ENSG00000135249	RINT1	4.79	4.98	5.31	4.19	6.02	4.97	7.14	5.83	5.46	5.04	4.65	5.03	6.71	7.42	5.35	7.5	6.45	0.00931165	0.610041
mRNA	ENSG00000125166	GOT2	15.65	13.67	13.53	21.5	16.91	15.4	18.31	16.61	19.44	18.54	19.77	21.29	17.44	20.48	17.49	21.85	19	0.00932706	0.609936
mRNA	ENSG00000156374	PCGF6	3.04	2.89	2.51	2.77	2.76	2.84	2.69	2.79	3.12	2.47	2.65	2.63	3.03	3.58	3.8	3.21	3.85	0.00933447	0.609886
mRNA	ENSG00000100554	ATP6V1D	17.56	14.02	14.99	20.25	17.17	14.66	35.29	29.27	21.01	15.82	19.29	21.95	31.38	28.58	24.68	28.76	24.4	0.00934441	0.609819
mRNA	ENSG00000062582	MRPS24	15.32	15.63	21.79	24.02	16.96	16.25	19.6	19	18.54	18.23	17.39	18.33	21.05	27.86	22.21	28.07	20.73	0.00935525	0.609746
mRNA	ENSG00000108064	TFAM	5.85	5.1	11.32	7.04	8.66	8.47	10.04	7.86	7.74	5.54	6.96	7.98	9.99	9.82	10.56	13.61	9.15	0.00936746	0.609663
mRNA	ENSG00000117748	RPA2	5.22	5.26	7.23	9.27	6.48	5.08	8	10.32	6.93	6.38	6.9	8.12	8.98	12.99	7.84	12.32	7.67	0.00941532	0.609341
mRNA	ENSG00000196437	ZNF569	1.28	1.8	1.18	1.36	1.63	0.97	1.52	1.81	1.01	1.29	1.28	1.42	1.87	2.46	1.78	2.36	2.23	0.00942795	0.609256
mRNA	ENSG00000262814	MRPL12	6.48	7.55	17.01	8.59	9.17	8.97	14.94	11.27	14.09	7.44	9.48	10.58	14.78	19.92	15.89	26.4	10.89	0.00943701	0.609195
mRNA	ENSG00000198937	CCDC167	4.15	6.49	5.88	5.55	5.79	4.28	6.55	4.83	5.03	4.21	5.15	6.23	7.67	16.01	8.47	10.95	8.45	0.00948891	0.608848
mRNA	ENSG00000204316	MRPL38	9.16	8.84	10.29	12.94	9.5	10.48	10.66	10.36	12.31	12.74	12.66	12.46	10.31	12.48	10.85	12.72	12.5	0.00951649	0.608664
mRNA	ENSG00000112118	MCM3	6	6.62	7.25	8.01	6.53	5.9	7.45	7.96	8.22	5.91	7.58	10.32	7.82	17.69	6.44	15.71	10.54	0.009521	0.608634
mRNA	ENSG00000006530	AGK	5.99	6.24	5.29	6.32	7.02	7.87	6.39	6.38	6.64	5.72	5.92	6.43	7.22	8.68	5.92	9.35	8.32	0.00955554	0.608404
mRNA	ENSG00000074370	ATP2A3	2.49	3.65	1.38	3.48	3.41	3.17	3.6	3.14	2.66	3.93	3.75	4.52	3.26	2.93	7.67	4.47	6.06	0.00962985	0.607912
mRNA	ENSG00000099901	RANBP1	12.19	12.42	19.84	14.52	15.37	16.1	28.53	19.92	17.92	13.59	12.49	19.43	23.57	44.02	19.88	44.39	19.58	0.00965606	0.60774
mRNA	ENSG00000146109	ABT1	3.6	2.99	5.43	5.74	4.92	5.42	5.35	4.9	4.9	4.48	4.41	5.5	5.12	4.62	4.85	6.83	5.95	0.00966002	0.607714
mRNA	ENSG00000095209	TMEM38B	0.99	1.09	3.12	3.44	1.77	2.06	2.04	3.62	2.73	3.4	1.97	3.34	2.03	3.09	2.37	5.51	3.6	0.00966874	0.607656
mRNA	ENSG00000147140	NONO	35.95	33.73	42.67	34.69	36.53	29.26	54.93	41.2	38.31	35.12	40.6	49.17	42.71	58.46	44.51	59.39	41.61	0.00969024	0.607515
mRNA	ENSG00000037897	METTL1	2	2.75	7.79	2.85	4.62	5.02	9.74	3.77	6.56	4.19	6.4	6.47	8.69	7.41	5.86	10.06	5.51	0.00972822	0.607266
mRNA	ENSG00000168303	MPLKIP	5.28	4.91	6.06	7.75	6.17	6.88	6.69	6.76	6.89	6.79	6.99	6.46	6.81	6.85	7.63	7.69	6.27	0.00973058	0.60725
mRNA	ENSG00000143157	POGK	9.98	8.84	11.8	11.77	12.08	12.54	14.59	12.77	13.59	14.42	13.46	15.15	13.64	11.31	12.07	14.83	13.05	0.0097338	0.607229
mRNA	ENSG00000082146	STRADB	4.29	4.56	4.55	5.01	5.26	3.12	3.58	5.33	4.82	4.67	5.39	4.93	4.46	5.58	7.19	5.65	6.94	0.00973461	0.607224
mRNA	ENSG00000101084	RAB5IF	16.05	15.01	24.31	25.88	18.47	15.89	31.28	26.81	20.73	20.21	23.86	21.13	24.8	35.59	23.99	34.65	23.78	0.00976845	0.607003
mRNA	ENSG00000137806	NDUFAF1	4.75	5.86	4.28	5.25	4.17	4.17	5.8	6.03	4.82	3.56	4.79	4.9	5.89	7.81	7.56	6.67	6.85	0.00977424	0.606965
mRNA	ENSG00000172785	CBWD1	6.1	5.93	6.52	6.55	8.21	7.69	7.36	8.76	5.53	7.01	6.35	6.88	10.77	9.62	7.49	9.55	7.91	0.00983841	0.606548
mRNA	ENSG00000196419	XRCC6	43.58	44.04	58.9	51.6	42.23	46.42	66.91	54.98	54.04	47.45	48.16	53.89	57.82	80.05	59.06	90.12	51.69	0.00987773	0.606293
mRNA	ENSG00000197142	ACSL5	3.11	2.95	7.2	5.34	4.72	3.8	7.46	6.85	5.47	5.28	4	5.14	5.43	6.9	6.04	10.09	6.2	0.00991665	0.606042
mRNA	ENSG00000164941	INTS8	7.71	7.65	8.73	10.15	8.54	7.9	8.07	10.19	8.08	9.32	7.5	8.65	10.32	14.14	7.72	13.1	11.55	0.00992734	0.605973
mRNA	ENSG00000013563	DNASE1L1	5.28	5.23	5.27	8.26	5.91	5.1	6.7	7.82	6.47	7.29	6.12	6.14	6.88	9.03	6.57	7.22	8.45	0.00994046	0.605888
mRNA	ENSG00000132952	USPL1	4.23	4.45	5.91	4	5.13	5.82	6.66	5.82	4.88	4.61	4.17	4.59	7.29	7.46	5.84	8.04	5.63	0.00995585	0.605789
mRNA	ENSG00000172354	GNB2	42.36	40.97	69.44	74.51	57.52	57.5	61.1	60.78	72.15	63.82	73.71	75.96	54.43	73.09	61.98	77.11	72.6	0.00995698	0.605782
mRNA	ENSG00000071655	MBD3	22.46	18.65	29.81	26.86	28.38	25.82	26.8	24.14	31.33	27.09	30.25	32.47	26.75	29.07	25.06	34.5	29.78	0.00997379	0.605674
mRNA	ENSG00000162607	USP1	5.14	4.77	5.51	4.26	5.02	3.78	5.33	6.18	4.59	4.38	4.51	5.36	5.69	7.9	5.56	7.14	6.5	0.00997671	0.605655
mRNA	ENSG00000057019	DCBLD2	16.67	14.86	10.25	12.63	8.73	10.25	13.11	12.76	10.05	8.38	8.67	9.69	8.91	9.31	12.25	8.93	9.65	0.00999581	-0.605533
mRNA	ENSG00000143147	GPR161	44.68	53.1	14.86	25.37	25.25	25.71	14.28	15.56	22.37	13.77	26.58	18.83	17.48	16.41	18.96	12.57	27.16	0.00990204	-0.606136
mRNA	ENSG00000185052	SLC24A3	26.39	19.97	20.03	21.17	10.76	22.4	12.68	13.5	13.29	7.93	9.6	14.22	13.54	12.05	13.94	12.68	13.97	0.00986671	-0.606364
mRNA	ENSG00000134444	RELCH	16.02	15.41	12.39	13.52	15.33	13.09	13.12	15.94	12.55	13.77	12.99	11.76	12.73	12.68	13.11	12.37	13.04	0.00981411	-0.606705
mRNA	ENSG00000100994	PYGB	70.41	85.92	41.52	86.21	67.04	62.93	47.69	44.72	60.33	56.57	74.53	47.23	43.31	36.89	47.7	25.33	64.17	0.00971524	-0.607351
mRNA	ENSG00000149294	NCAM1	29.77	30.46	20.95	8.26	15.92	24.42	18.63	8.02	19.88	22.36	21.26	16	17.39	8.59	14.85	8.49	15.14	0.00964677	-0.607801
mRNA	ENSG00000172915	NBEA	6.92	8.63	4.2	5.02	7.59	5.05	2.55	4.06	3.22	3.56	4.62	2.64	4.71	4.04	3.88	2.94	4.88	0.00939366	-0.609487
mRNA	ENSG00000143353	LYPLAL1	25.47	31.97	12.61	17.54	24.16	18.13	14.44	17.6	18.03	19.32	17.12	19.19	13.57	14.11	16.81	12.98	18.88	0.00937953	-0.609582
mRNA	ENSG00000110011	DNAJC4	12.09	12.86	12.51	11.31	8.05	8.91	7.87	11.11	7.36	10.42	7.24	7.72	9.88	10.47	8.14	8.37	8	0.00937254	-0.609629
mRNA	ENSG00000107829	FBXW4	23.1	24.71	15.71	22.3	19.65	17.33	15.99	21.38	16.43	25.88	20.07	15.27	16.73	13.14	16.03	16.78	16.11	0.00936828	-0.609658
mRNA	ENSG00000088367	EPB41L1	8.66	9.66	5.94	7.16	4.73	5.4	4.42	9.18	5.01	4.59	5.09	5.81	5.96	5.23	5.35	4.38	4.99	0.00923595	-0.610556
mRNA	ENSG00000172830	SSH3	5.97	8.19	6.1	7.12	5.38	5.4	4.2	6.61	4.52	4.91	6.54	3.81	4.58	4.49	4	3.37	6.32	0.00918138	-0.610929
mRNA	ENSG00000050628	PTGER3	69.73	51.3	3.61	18.62	30.29	20.88	33.95	10.71	20.68	36.66	31.01	24.56	16.74	5.05	23.51	4.79	15.47	0.00916903	-0.611014
mRNA	ENSG00000197879	MYO1C	96.53	103.05	68.59	80.77	74.04	75.79	77.75	68.66	82.73	81.05	92.05	90.08	66.63	59.25	69.24	58.1	77.43	0.00914567	-0.611174
mRNA	ENSG00000136141	LRCH1	18.12	21.46	17.29	12.72	18.67	16.16	17.62	13.51	16.31	17.48	17.45	16.49	15.77	13.34	16.37	13.01	14.03	0.00913361	-0.611257
mRNA	ENSG00000129038	LOXL1	36.41	40.92	51.23	27.94	19.99	31.95	19.61	14.55	27.65	25.95	28.32	25.45	26.65	19.7	24.13	19.26	22.26	0.00911662	-0.611374
mRNA	ENSG00000250722	SELENOP	113.85	66.61	55.04	99.37	62.94	28.63	29.51	73.7	23.76	59.07	28.2	10.47	55.04	29.73	32.23	15.24	53.77	0.00891823	-0.612754
mRNA	ENSG00000197694	SPTAN1	142.13	171.77	94.51	98.22	112.57	104.89	80.59	89.53	98.52	80.17	110.66	95.83	86.3	97.76	87.08	88.82	104.9	0.00890572	-0.612842
mRNA	ENSG00000115266	APC2	3.63	3.89	3.27	2.86	1.88	1.99	2.34	3.82	2.38	1.63	2.01	1.71	1.98	2.64	2.03	2.46	1.65	0.00885788	-0.613179
mRNA	ENSG00000150281	CTF1	10.09	9.8	5.3	5.51	4.15	7.34	6.44	6.05	4.82	5.19	5.2	5.19	6.8	4.78	7.73	2.74	3.62	0.00869919	-0.614306
mRNA	ENSG00000167281	RBFOX3	33.42	31.97	12.16	4.5	8.31	11.94	5.21	3.13	7.76	2.25	3.51	6.24	8.42	4.82	8.65	5.53	9.4	0.00869206	-0.614357
mRNA	ENSG00000137103	TMEM8B	9.29	10.11	10.19	9.71	5.32	9.37	3.95	7.26	5.98	6.34	5.36	6.82	6.52	6.17	6.58	5.11	6.84	0.00852813	-0.61554
mRNA	ENSG00000274070	CASTOR2	21.93	24.58	11.86	18.53	19.78	16.63	8.93	18.52	15.99	15.92	22.32	14.11	15.19	9.8	14.67	9.44	14.57	0.00850032	-0.615743
mRNA	#N/A	BGIG9606_55385	2.81	1.62	1.83	4.26	3.07	1.62	2.46	1.97	0.97	3.07	1.72	0.96	2.34	0.55	0.65	0.85	0.43	0.00842842	-0.616269
mRNA	ENSG00000100626	GALNT16	10.24	14.1	9.69	2.74	2.94	7.12	2.87	1.97	6	2.77	3.14	2.91	4.49	2.53	4.32	2.79	4.85	0.00837063	-0.616694
mRNA	ENSG00000121957	GPSM2	7	9.6	4.01	7.28	8.14	5.85	4.33	6.77	4.27	4.65	8.05	3.37	3.19	5.66	3.53	3.44	5.27	0.00820552	-0.617923
mRNA	ENSG00000136193	SCRN1	29.75	23.89	18.52	19.62	21.83	19.89	14.3	18.43	22.79	21.49	22.9	20.06	18	12.52	21.58	9.5	18.91	0.0081736	-0.618162
mRNA	ENSG00000145423	SFRP2	15.95	12.14	14.69	2.99	1.27	4.37	9.72	1.21	3.06	2.73	0.46	2.74	1.22	1.64	2.99	1.86	5.57	0.00810397	-0.618688
mRNA	ENSG00000012171	SEMA3B	18.39	21.76	17.06	25.73	13	15.47	8.55	21.33	11.26	9.15	13.37	12.9	10.44	10.66	8.9	10.29	14.71	0.00807516	-0.618907
mRNA	ENSG00000163492	CCDC141	3.77	4.38	1.09	1.73	2.26	0.75	1.5	2.66	0.93	1.52	2.21	0.49	1.45	1.56	1.21	0.59	1.69	0.00807206	-0.61893
mRNA	ENSG00000115109	EPB41L5	7.24	7.38	3.97	4.14	5.24	5.83	3.85	5.88	3.3	3.98	3.57	3.84	4.7	4.3	3.98	3.58	4.4	0.00802696	-0.619274
mRNA	ENSG00000102935	ZNF423	8.29	10.93	6.45	4.92	4.32	4.28	3.86	4.55	3.99	4.12	3.27	4.09	3.25	4.3	4.63	4.82	4.96	0.00797239	-0.619691
mRNA	ENSG00000100614	PPM1A	13.81	15.35	9.89	10.35	11.96	10.97	9.57	10.42	10.04	11.01	11.09	11.35	10.76	8.52	11.6	8.68	10.62	0.00794718	-0.619885
mRNA	ENSG00000145362	ANK2	16.65	25.76	14.02	7.84	18.39	14.33	13.6	10.2	11.84	15.65	19	12.77	12.7	6.87	8.33	6.27	12.95	0.00785929	-0.620564
mRNA	ENSG00000129538	RNASE1	312.8	288.94	318.68	259.78	137.68	106.06	178.53	401.89	128.6	171.92	148.12	96.31	175.97	133.14	141	79.08	146.22	0.00773934	-0.621501
mRNA	ENSG00000179909	ZNF154	5.59	5.27	3.38	2.79	5.28	4.91	2.71	2.97	3.92	2.34	3.16	3.38	2	2.17	2.79	2.7	3.85	0.00766375	-0.622097
mRNA	ENSG00000168916	ZNF608	5.16	4.99	3.52	2.16	2.76	1.51	3.24	2.81	2.55	2.49	1.79	1.92	1.76	3.26	2.7	2.32	1.98	0.00757465	-0.622806
mRNA	ENSG00000144647	POMGNT2	9.67	10.46	6.14	7.51	6.22	5.26	5.03	5.89	5.62	4.47	6.1	5.94	5.81	6.88	5.07	5.52	6	0.00747468	-0.62361
mRNA	ENSG00000145431	PDGFC	19.13	16.56	6.25	13.24	14.06	10.3	9.5	12.1	9.93	9.91	12.37	10.63	11.98	6.42	10.49	6.92	10.13	0.00735074	-0.624618
mRNA	ENSG00000198205	ZXDA	2.19	3	1.56	2.07	2.07	2	1.53	2.05	1.78	1.55	1.6	1.93	1.35	1.36	1.8	1.49	1.89	0.00730819	-0.624968
mRNA	ENSG00000128918	ALDH1A2	25.57	24.17	30.43	42.02	14.38	11.88	19.98	27.85	11.26	12.99	14.93	18.34	17.04	9.27	16.11	3.84	13.63	0.00730073	-0.625029
mRNA	ENSG00000239521	CASTOR3	15.8	19.87	5.92	15.86	13.89	8.17	3.23	17.91	9.73	9.8	9.6	7.27	9.35	6.39	6.02	6.44	7.86	0.00711419	-0.626581
mRNA	ENSG00000179954	SSC5D	28.47	32.79	22.95	18.3	15.48	23.29	11.23	19.48	16.51	23.89	19.7	14.96	23.56	10.21	15.71	11.91	19.05	0.00710782	-0.626635
mRNA	ENSG00000164946	FREM1	3.41	4.65	1.14	1.56	1.13	1.23	1.74	0.66	0.97	0.38	1.12	0.43	0.71	1.95	0.52	0.59	1.29	0.00709605	-0.626734
mRNA	ENSG00000174080	CTSF	23.81	16.45	18.96	17.39	9.28	15.02	13.38	15.35	11.89	14.07	15.84	7.91	14.72	7.87	12.86	10.26	13.53	0.00701079	-0.627456
mRNA	ENSG00000197256	KANK2	145.62	166.61	79.68	109.65	107.47	87.83	68.03	93.25	93.47	108.09	113.78	79.12	78.19	81.75	75.96	82.34	103.3	0.00684294	-0.628898
mRNA	ENSG00000124067	SLC12A4	23.74	23.9	18.85	20.2	19.14	24.06	17.71	17.01	21.14	18.96	20.71	21.07	18.23	17.67	17.97	16.5	19.35	0.00680872	-0.629195
mRNA	ENSG00000150687	PRSS23	131.87	105.6	112.1	110.04	76.23	89.99	116.77	97.87	108.32	77.56	104.12	91.36	89.76	60.91	96.81	74.64	84.54	0.00670562	-0.630098
mRNA	ENSG00000108091	CCDC6	86.52	102.85	43.8	42.15	67.66	44.22	51.45	40.84	46.57	40.45	57.74	47.72	38.95	36.99	50.66	40.03	50.36	0.00661025	-0.630944
mRNA	ENSG00000143320	CRABP2	59.23	32.82	51.91	29.49	29.23	48.61	33.64	18.39	21.58	18.14	25.5	21.63	27.68	17.02	24.6	10.51	31.63	0.00653602	-0.631609
mRNA	ENSG00000126458	RRAS	121.25	172.02	98.27	119.3	98.44	101.62	100.6	93.9	103.44	106.64	118.15	96.85	116.85	74.41	94.8	47.8	107.43	0.0064806	-0.63211
mRNA	ENSG00000105270	CLIP3	61.84	75.14	21.9	30.21	23.97	21.43	42.49	32.36	22.96	27.81	37.03	19.08	27.61	20.28	33.64	18.55	21.37	0.0064633	-0.632267
mRNA	ENSG00000169583	CLIC3	2.82	3.45	1.93	2.85	2.11	1.78	1.64	2.42	0.96	3.22	1.87	1.51	1.14	1.58	1.84	1.23	1.9	0.00633828	-0.633411
mRNA	ENSG00000213366	GSTM2	34.27	31.3	16.18	9.01	9.21	20.35	9.05	12.94	8.8	7.13	10.83	5.33	17.39	11.62	10.16	6.63	10.68	0.00627879	-0.633962
mRNA	ENSG00000110092	CCND1	28.92	36.45	27.03	16.87	49.45	26.54	23.62	25.11	21.57	15.11	33.67	33.23	17.46	8.15	15.12	11.3	12.63	0.00613912	-0.635272
mRNA	ENSG00000254598	CSNK2A3	3.79	6.6	2.68	1.95	4.59	4.7	3.25	2.17	4.22	4.19	4.02	3.07	3.76	1.61	2.75	0.65	1.44	0.00611439	-0.635506
mRNA	ENSG00000108239	TBC1D12	7.59	6.41	7.58	6.46	6.34	7.23	3.89	6.65	4.97	6.3	4.95	4.92	5.62	5.56	4.66	5.34	5.25	0.00602848	-0.636326
mRNA	ENSG00000170456	DENND5B	6.35	6.28	2.73	3.84	4.53	4.31	3.46	4.32	4.14	3.74	3.71	4.6	2.86	3.34	3.53	3.04	3.86	0.00569847	-0.639568
mRNA	ENSG00000157985	AGAP1	13.95	13.91	11.95	11.28	15.53	16.48	8.65	11.13	12.73	14.88	14.65	11.11	8.75	8.55	9.78	7.33	10.15	0.00564732	-0.640084
mRNA	ENSG00000185567	AHNAK2	50.68	55.81	22.87	37.22	31.84	31.07	24.16	23.68	29.95	43.2	46.78	31.39	24.41	14.34	23.66	13.45	31.9	0.00550741	-0.641515
mRNA	ENSG00000154678	PDE1C	7.18	6.51	5.51	1.24	4.61	3.66	3.55	2.16	2.24	2.81	1.52	3.52	2.17	1.43	2.95	2.52	3.19	0.00517548	-0.64503
mRNA	ENSG00000184481	FOXO4	10.11	10.28	5.31	9.37	7.92	7.12	5.54	8.9	6.18	7.3	10.5	5.22	5.89	4.15	6.9	3.5	6.34	0.00498389	-0.647143
mRNA	ENSG00000152402	GUCY1A2	28.76	32.44	19.48	15.23	23.4	30.37	10.34	10.86	18.69	16.8	19.77	14.25	11.8	15.86	16.82	10.38	17.16	0.00489963	-0.648093
mRNA	ENSG00000144218	AFF3	8.56	8.87	4.77	5.51	3.52	7.67	5.33	5.36	6.94	5.28	3.6	6.53	4.29	3.12	4.57	2.56	4.99	0.00479015	-0.649347
mRNA	ENSG00000081913	PHLPP1	4.77	5.39	3.18	3.13	4.25	3.28	3.81	4	3.13	4.56	2.93	4.26	3.01	2.7	2.87	2.53	3.41	0.00472565	-0.650097
mRNA	ENSG00000134247	PTGFRN	29.35	31.84	27.84	28.46	21.43	22.78	20.38	27.45	23.38	23.55	25.18	22.48	22.37	15.49	18.99	13.87	28.33	0.00466627	-0.650794
mRNA	ENSG00000100027	YPEL1	2.07	2.33	1.45	2.18	1.07	1.23	0.6	2.47	0.55	1.03	0.75	0.64	0.87	1.26	0.72	0.63	0.93	0.00464967	-0.650991
mRNA	ENSG00000067141	NEO1	10.63	11.7	7.25	9.38	5.2	7.93	4.22	9.19	5.72	4.6	5.46	5.76	5.97	6.9	5.39	5.14	6.16	0.00452843	-0.652442
mRNA	ENSG00000144730	IL17RD	28.98	24.25	12.12	11.19	19.25	16.52	10.68	7.73	12.85	10.66	14.15	14.88	11.35	5.51	10.54	7.39	15.47	0.00443494	-0.653583
mRNA	ENSG00000131831	RAI2	24.19	32.75	22.48	23.24	16.36	19.69	16.47	27.7	14.76	19.1	18.75	18.14	19.38	10.15	18.39	11.72	19.52	0.00440022	-0.654011
mRNA	ENSG00000169252	ADRB2	4.04	4.15	4.17	2.52	2.52	1.56	2.13	2.98	1.44	1.81	2.41	1.86	1.26	1.96	2.27	1.47	2.75	0.00439939	-0.654022
mRNA	ENSG00000147576	ADHFE1	2.37	2.88	0.8	1.78	1.6	1.44	0.61	2.36	0.74	1.12	1.03	0.73	1.12	0.66	1.06	0.84	1.01	0.0041672	-0.656961
mRNA	ENSG00000152527	PLEKHH2	34.51	30.86	9.61	17.51	17.7	20.79	8.73	27.43	10.84	11.68	11.16	10.92	15.61	11.13	12.14	7.97	12.61	0.00407659	-0.658144
mRNA	ENSG00000004776	HSPB6	597.02	773.99	479.72	425.81	376.18	491.86	469.21	278.72	423.37	456.64	413.01	405.46	433.48	298.24	533.27	235.93	347.84	0.00407545	-0.658159
mRNA	ENSG00000197321	SVIL	320.46	398.51	102.04	138.07	172.09	147.87	134.99	149.17	148.61	117.92	168.73	105.75	145.42	92.5	118.11	70.32	164.01	0.00398091	-0.659417
mRNA	ENSG00000167930	FAM234A	32.7	35.02	26.27	33.44	20.4	24.53	26.15	24.18	28.45	24.91	27.86	26.54	25.89	24.14	23.54	19.31	24.71	0.00396767	-0.659595
mRNA	ENSG00000165810	BTNL9	6.56	5.25	1.39	0.15	1.26	3.34	0.53	0.21	0.89	0.86	1.28	0.42	0.19	0.37	0.43	1.26	0.55	0.00396361	-0.659649
mRNA	ENSG00000198816	ZNF358	38.26	42.72	30.37	25.87	25.14	26.42	29.34	32.22	23.06	27.38	23.8	22.87	29.48	24.95	28.18	24.59	23.01	0.00378777	-0.662063
mRNA	ENSG00000105701	FKBP8	93.45	110.16	84.53	80.77	78.68	77.58	69.66	68.19	78.97	75.67	94.63	76.04	66.88	66.18	72.94	60.57	82.48	0.00363963	-0.664168
mRNA	ENSG00000047849	MAP4	166.96	190.71	137.46	116.94	125.46	130.74	128.32	110.53	140.31	139.93	143.34	144.08	121.83	122.38	122.27	112.27	116.58	0.0036352	-0.664232
mRNA	ENSG00000106976	DNM1	18.26	23.42	16.75	8.84	7.76	8.2	4.02	9.97	5.38	9.01	10.47	7.01	9.18	7.22	4.31	4.19	11.25	0.00360725	-0.664638
mRNA	ENSG00000102174	PHEX	3	3.51	0.98	1.53	1.25	1.4	1.07	1.45	0.92	1.42	1.49	0.65	0.95	1.24	0.97	0.73	1.44	0.0035285	-0.665794
mRNA	ENSG00000121297	TSHZ3	24.14	30.67	18.07	20.18	20.46	21.9	20.05	20.61	20.84	21.59	22.1	21.2	20.32	15.51	19.07	15.87	19.6	0.00352157	-0.665896
mRNA	ENSG00000183049	CAMK1D	10.51	7.88	8.53	4.31	4.48	7.74	5.13	5.59	5.24	6.15	6.54	5.04	5.07	3.88	6.31	4.63	4.09	0.00351074	-0.666057
mRNA	ENSG00000184524	CEND1	2.74	1.93	0.37	0.84	1.29	1.32	0.98	2.04	0.82	1.3	1.27	0.33	0.95	0.24	0.69	0.09	0.66	0.00320534	-0.670769
mRNA	ENSG00000183023	SLC8A1	27.66	23.8	15.28	15.33	15.24	20.32	17.27	12.8	18.11	15.41	17.11	15.62	12.22	14.75	17.59	10.67	14.89	0.00290881	-0.675708
mRNA	ENSG00000109762	SNX25	10.31	12.42	7.8	8.34	9.88	7.88	10.11	11.42	7.46	9.27	9.29	7.05	8.2	7.63	8.1	6.26	6.99	0.00284726	-0.676784
mRNA	ENSG00000263155	MYZAP	18.92	24.51	7.06	5.84	8.6	6.56	11.77	7.48	4.96	5.25	6.88	4.18	6.27	3.64	5.11	3.92	7.88	0.00278323	-0.677924
mRNA	ENSG00000068976	PYGM	7.51	6.67	1.98	4.97	3.06	4.89	3.28	3.63	3.81	3.3	3.42	3.29	3.36	2.57	2.78	1.52	3.71	0.00275662	-0.678404
mRNA	ENSG00000116117	PARD3B	12.84	15.88	9.88	8.56	8.14	10.64	6.33	8.67	8.74	6.87	7.34	8.92	8.16	6.61	8.38	6.29	8.75	0.00271515	-0.679159
mRNA	ENSG00000198835	GJC2	2.41	2.7	2.73	2.14	1.88	2.4	0.74	1.65	1.46	0.64	1.51	1.44	1.51	1.12	1.37	1.47	1.27	0.00268525	-0.67971
mRNA	ENSG00000165323	FAT3	12.6	14.87	9.96	5.67	9.09	9.65	11.97	4.01	11.25	4.19	8.87	6.69	5.65	3.18	5.97	2.1	7.71	0.00267149	-0.679965
mRNA	ENSG00000172037	LAMB2	72.65	79.68	69.47	77.49	56.77	58.45	38.36	66.45	60.47	58.3	64.99	60.58	45.59	44.19	38.46	38.83	65.46	0.00259061	-0.681487
mRNA	ENSG00000165966	PDZRN4	3.15	4.22	3.76	2.03	0.22	0.6	0.91	1.63	0.43	0.17	0.42	0.44	0.96	0.82	0.65	0.46	0.84	0.00244454	-0.684336
mRNA	ENSG00000077782	FGFR1	104.14	86.98	85.11	75.07	71.19	81.3	84.44	50.9	76.37	83.56	81.25	78.14	53.43	44.21	78.73	44.11	64.1	0.00218457	-0.68977
mRNA	ENSG00000119938	PPP1R3C	30.31	29.25	14.08	16.72	16.39	11.94	5.46	10.79	11.68	13.12	11.48	12.67	10.04	9.71	12.15	4.94	15.91	0.00212144	-0.691169
mRNA	ENSG00000183111	ARHGEF37	7.71	8.37	2.23	3.13	4.72	2.65	1.87	3.21	2.38	3.28	3.24	2.67	2.27	1.41	2.32	1.12	3.64	0.00207237	-0.692281
mRNA	ENSG00000104946	TBC1D17	14	15.92	9.92	13.65	9.96	11.31	7.13	14.23	9.19	12.05	11.2	9.53	8.95	9.31	8.63	7.12	9.81	0.00200389	-0.693868
mRNA	ENSG00000197565	COL4A6	5.31	8.59	5.12	4.11	1.71	3.69	4.06	4.65	2.26	1.2	2.31	2.15	2.65	3.17	1.88	1.63	2.6	0.00198965	-0.694204
mRNA	ENSG00000186111	PIP5K1C	51.66	53.6	43.39	47.01	44.4	48.35	47.02	42.32	47.59	48.77	57.76	43.81	39.74	32.15	44.14	28.69	36.62	0.0019011	-0.696336
mRNA	ENSG00000185774	KCNIP4	3.24	3.15	2.14	1.66	2.02	1.44	1.4	1.85	2.45	2.29	1.64	1.78	2.12	1.05	1.61	1.64	1.17	0.00176932	-0.699666
mRNA	ENSG00000137809	ITGA11	38.4	33.59	21.04	33.46	15.93	22.23	9.18	18.96	21.56	20.61	22.83	20.9	23.23	10.44	16.37	7.04	18.29	0.00168244	-0.701974
mRNA	ENSG00000070778	PTPN21	17.12	19.81	13.7	11.98	13.76	15.96	14.65	11.18	15.67	14.6	14.42	15.25	12.14	7.68	13.04	9.39	11.45	0.00165776	-0.702648
mRNA	ENSG00000198455	ZXDB	4.34	4.15	3.65	3.06	2.92	3.7	3.09	3.18	3.05	2.78	2.57	3	2.96	2.16	3.51	2.92	2.53	0.00165672	-0.702677
mRNA	ENSG00000146477	SLC22A3	23.95	20.18	14.63	2.38	4.31	14.9	8.25	2.56	5.44	2.81	3.55	4.87	2.42	3.75	4.14	4.18	3.65	0.00151082	-0.706838
mRNA	ENSG00000130396	AFDN	16.12	15.66	17.12	14.69	14.19	15.52	12.95	16.43	13.31	15.52	13.42	13.36	13.87	10.93	11.12	13.43	13.15	0.00145261	-0.708591
mRNA	ENSG00000141449	GREB1L	13.36	13.59	2.94	7.76	3.54	2.75	1.39	5.27	2.02	2.23	1.69	3.07	2.63	2.13	2.09	2.4	2.64	0.00144193	-0.708919
mRNA	ENSG00000170271	FAXDC2	35.09	34.26	6.35	13.39	10.53	11.53	11.48	11	7.98	7.25	8.88	5.95	5.74	7.81	9.7	3.89	8.97	0.00142479	-0.709449
mRNA	ENSG00000099960	SLC7A4	7.07	5.26	0.19	3.6	4	2.76	1.93	1.83	2.96	3.9	3.53	1.93	1	0.34	1.87	0.21	1.52	0.00137781	-0.710931
mRNA	ENSG00000075461	CACNG4	6.87	7.09	6.57	3.93	4.21	4.72	4.43	3.4	5.71	3.44	7.72	3.87	3.19	0.31	2.77	0.4	3.76	0.00136764	-0.711257
mRNA	ENSG00000164684	ZNF704	15.37	17.04	10.22	8.85	6.68	7.72	3.79	7.94	3.65	6.49	3.63	7.38	6.19	5.55	4.9	4.59	7.27	0.00134187	-0.712092
mRNA	ENSG00000128573	FOXP2	3.77	4.21	1.41	1.01	0.88	1.75	2.06	0.83	0.36	1.02	0.26	0.86	0.6	0.97	0.97	0.4	0.69	0.00133761	-0.712232
mRNA	ENSG00000068781	STON1-GTF2A1L	88.26	96.03	37.88	19.28	46.71	52.03	28.61	47.66	12.09	37.95	28.65	25.64	17.02	18.1	44.17	17.93	17.92	0.00118086	-0.717633
mRNA	ENSG00000182534	MXRA7	181.3	275.39	160.71	284.57	154.49	156.73	172.4	199.91	148.39	175.58	195.34	139.96	118.45	68.29	149.04	80.28	128.97	0.00111669	-0.720017
mRNA	ENSG00000124942	AHNAK	538.66	608.16	357.12	349.83	355.1	337.95	253.46	337.57	259.96	311.15	378.45	313.87	310.08	211.02	255.92	234	359.5	0.00102179	-0.723757
mRNA	ENSG00000188613	NANOS1	2.07	3.28	2.18	1.18	1.21	1.49	1.46	1.29	1.2	0.79	1.59	0.94	1.21	0.58	1.34	0.64	1.12	0.00098991	-0.725079
mRNA	ENSG00000160460	SPTBN4	2	1.53	1.21	0.98	1.13	1.16	0.86	0.9	0.95	1.28	1.39	0.78	0.78	0.56	0.96	0.75	0.95	0.000925382	-0.727864
mRNA	ENSG00000111962	UST	15.37	14.4	11.4	11.19	6.45	13.44	7	6.86	9.31	9.62	6.22	10.46	8.37	4.43	8.34	5.34	7.01	0.000802572	-0.733642
mRNA	ENSG00000101265	RASSF2	56.99	71.13	49.68	32.92	45.76	40.49	43.14	29.21	36.45	33.28	52.89	46.07	28.47	15.71	25.8	18.21	37.47	0.000624286	-0.743498
mRNA	ENSG00000107518	ATRNL1	6.04	6.69	4.48	1.56	4.01	3.96	1.09	1.07	3.32	1.57	2.9	3.87	1.47	1.04	2.57	0.67	1.1	0.000555728	-0.747921
mRNA	ENSG00000187391	MAGI2	4.78	6.31	3.62	3.43	4.09	3.01	2.22	3.39	2.77	2.88	3.41	2.76	2.71	2.91	2.45	2.29	3.09	0.00054913	-0.74837
mRNA	ENSG00000116604	MEF2D	21.06	23.24	21.28	21.36	17.63	19.4	16.92	19.47	17.27	21.2	19.7	18.22	17.73	14.84	19	14.78	16.43	0.000247728	-0.77637

## Sheet: Supplemental Table 3
Supplemental Table 3. GO terms enriched by positively correlated labor duration mRNAs
Notes: Fisher's Exact test is adopted to measure the gene-enrichment in annotation terms.
BP represent biological processes; CC represent cellular components; MF represent molecular functions
% represent refers to the percentage of input genes in the list associated with particular annotation term.
Category	Term	Count	%	PValue	Genes
GOTERM_BP_DIRECT	GO:0015031~protein transport	44	5.26946	7.06775e-08	GPR89A, MCFD2, NUP205, TSG101, MVP, GDI2, HIKESHI, NMD3, SDAD1, IER3IP1, NUP160, HSP90B1, SNX3, LMAN1, CCDC91, NUP85, TMED2, NUP88, ENTR1, TMED5, NDC1, ARRDC4, MTX1, VTA1, CMTM6, YIPF5, COPZ1, YIF1B, RUFY1, RINT1, VAMP7, ZW10, GORASP1, UNC50, ATG4A, AAGAB, CEP41, VPS45, VPS25, SFT2D1, RAN, CNIH4, COPE, TOMM6
GOTERM_BP_DIRECT	GO:0010499~proteasomal ubiquitin-independent protein catabolic process	10	1.1976	1.35898e-07	PSMB6, PSMA6, PSMB7, PSMA3, PSMA4, PSMB5, PSMA1, PSMA2, PSMB3, PSMA7
GOTERM_BP_DIRECT	GO:0006888~ER to Golgi vesicle-mediated transport	19	2.27545	2.53356e-06	RAB1A, TRAPPC3, COPB1, TRAPPC4, YIPF5, COG3, IER3IP1, NRBP1, YIF1B, LMAN1, SEC23IP, VAMP7, ZW10, TMED2, HYOU1, ERGIC2, CNIH4, COPE, TMED5
GOTERM_BP_DIRECT	GO:0010498~proteasomal protein catabolic process	10	1.1976	5.84339e-06	PSMB6, PSMA6, PSMB7, PSMA3, PSMA4, PSMB5, PSMA1, PSMA2, PSMB3, PSMA7
GOTERM_BP_DIRECT	GO:0061077~chaperone-mediated protein folding	10	1.1976	3.02746e-05	CCT3, FKBP1A, CCT6A, CCT2, TCP1, CCT8, CCT7, CCT5, PDIA4, CCT4
GOTERM_BP_DIRECT	GO:0043248~proteasome assembly	6	0.718563	0.00010497	PSMD11, PSMD4, PSMD13, POMP, PSMG3, PSMG1
GOTERM_BP_DIRECT	GO:0051603~proteolysis involved in cellular protein catabolic process	10	1.1976	0.000112497	PSMB6, PSMA6, PSMB7, PSMA3, PSMA4, CASP8, PSMA1, PSMA2, CLPP, PSMA7
GOTERM_BP_DIRECT	GO:1990182~exosomal secretion	4	0.479042	0.00025588	TSG101, COPS5, RAB27A, RAB11A
GOTERM_BP_DIRECT	GO:0050821~protein stabilization	20	2.39521	0.000447196	CCT3, CCT2, RPS7, PTGES3, TAF9, COG3, CCT6A, NCLN, PRKRA, DNAJA3, TCP1, FLOT1, ZNF207, CCT8, CALR, NAA15, SUGT1, CCT7, CCT5, CCT4
GOTERM_BP_DIRECT	GO:0034976~response to endoplasmic reticulum stress	12	1.43713	0.000451354	EIF2B5, ERP44, UFM1, TMX1, TMEM33, UBA5, FLOT1, HYOU1, EIF2S1, HSP90B1, PDIA4, ATF4
GOTERM_BP_DIRECT	GO:0000338~protein deneddylation	5	0.598802	0.000459074	COPS4, COPS3, COPS5, COPS2, COPS8
GOTERM_CC_DIRECT	GO:0005654~nucleoplasm	308	36.8862	1.98711e-37	IPO11, POP7, MTRR, POP4, GORAB, RTCA, FCF1, CCNC, NOC2L, GABPB1, PSMD8, LSM10, PSMD6, CCDC91, PSMD7, PSMD4, RPS19, PPP4R2, SNRPD1, OGFOD1, PSMD1, SNRPD3, CIAO2B, RPS10, METTL1, METTL3, MED8, RECQL, P3H2, ACSL5, MED4, CDC40, EID2, DDX39A, PSME2, RPL26, UQCRC2, AURKAIP1, VPS25, ATF4, SET, DHX9, CTR9, CSTF2, SNU13, NMD3, BRCC3, HIF1A, ANAPC11, COMMD8, DHX33, NUP85, XRRA1, GAR1, MCMBP, NUP88, LTA4H, …
GOTERM_CC_DIRECT	GO:0005829~cytosol	371	44.4311	1.93439e-32	IPO11, NUP107, MTRR, RPL32, GORAB, LRR1, STMN3, ENO1, NOC2L, PSMD8, PSMD6, CCDC91, PSMD7, PSMD4, RPS19, SNRPD1, OGFOD1, PSMD1, AP1S1, SNRPD3, ATP6V1E1, CIAO2B, RPS10, SEPHS2, FBXO9, ATG3, RPL21, METTL1, DNAAF2, COG3, P3H2, RUFY1, ARMC1, PPA2, ARMC6, PPA1, ZW10, HMBS, PSME2, TFAM, ORAI1, RPL26, HPRT1, ALPK1, RIN1, VPS25, MMADHC, NUP205, MTMR2, SET, DHX9, SHMT2, TWF1, VPS26A, BRCC3, HIF1A, ANAPC11,…
GOTERM_CC_DIRECT	GO:0005739~mitochondrion	123	14.7305	3.44554e-16	MTCH1, TUSC2, MPV17L2, COX6A1, YARS2, TOMM22, CHCHD4, PMPCB, PMPCA, ACSL1, ACSL5, TRNT1, SDHB, ARMC1, PPA2, CLPP, CARD19, HAT1, TMEM126A, GUF1, VDAC3, TFAM, SUCLG1, VDAC1, TMEM126B, UQCRC2, AURKAIP1, MMADHC, SLC22A4, DIABLO, SHMT2, MRPL14, MRPL15, MRPL12, HIGD1A, PRDX3, NDUFV2, COX10, COA4, PRELID1, MTERF3, SIVA1, UQCC2, NRDC, GOT2, MTHFS, ERAL1, GPN1, COQ6, MRPL22, ARMC10, NDUFAF4, SFXN4, NDUFAF…
GOTERM_CC_DIRECT	GO:0005743~mitochondrial inner membrane	60	7.18563	4.91437e-16	MRPS17, MRPS15, MRPS16, MRPS11, MRPS12, MCUB, MRPL38, MRPS10, MPV17L2, COX6A1, ECSIT, MAIP1, MRPL35, MRPL4, MRPL3, PMPCB, PMPCA, MRPS26, MRPS24, MRPS22, SDHB, HADHB, FGR, MRPL50, TMEM126A, GUF1, TMEM126B, UQCRC2, MICU2, SLC25A5, AURKAIP1, SLC25A14, STOML2, COX16, SHMT2, NDUFB3, MRPL14, TIMM10, MRPL15, HIGD1A, MRPL12, COX5B, RPS3, NDUFV2, COX10, NDUFA8, TIMMDC1, ATP5PB, AGK, UQCC2, SQOR, GOT2, ERA…
GOTERM_CC_DIRECT	GO:0000502~proteasome complex	20	2.39521	3.73969e-13	PSMD10, PSMD12, PSMD11, PSMD13, PSMA7, PSMD8, PSMB6, PSMA6, PSMB7, PSMD6, PSMA3, PSMD7, PSMA4, PSMB5, PSMD4, PSMA1, PSMA2, PSMB3, PSMD1, PSME2
GOTERM_CC_DIRECT	GO:0005634~nucleus	328	39.2814	1.27569e-12	POP7, POP4, RTCA, CCNC, ENO1, NOC2L, GABPB1, PWP1, PSMD8, PSMD7, PSMD4, PPP4R2, SNRPD1, PSMD1, PWWP2A, SNRPD3, CIAO2B, ABT1, METTL1, IFRD2, METTL3, MED8, RECQL, MED4, EID2, DDX39A, ZW10, VDAC3, TFAM, VDAC1, TTLL12, AURKAIP1, VPS25, ATF4, ZNF28, MTMR2, SET, DHX9, SHMT2, RTF2, GSKIP, SNU13, NMD3, BRCC3, HIF1A, ANAPC11, LDHA, DHX33, XRRA1, PRDX1, MCMBP, S100A12, LTA4H, NAA50, NFE2, XRCC6, SIVA1, XRC…
GOTERM_CC_DIRECT	GO:0016020~membrane	171	20.479	3.07365e-12	DPAGT1, MTCH1, NUP107, RPL32, CLSTN3, CSE1L, ICAM2, ENO1, TOMM22, EFTUD2, CCND3, CCDC91, PSMD7, APMAP, RPS19, RUVBL2, RUVBL1, PSMD1, AP1S1, RPS10, DDX18, RPL21, RPS7, RPS8, ACSL1, SLC30A5, COG3, ALG5, RECQL, ACSL5, RPSA, MED4, ILF2, NRBP1, SYTL2, DDX39A, ZW10, TMEM126A, VDAC3, PSME2, ORAI1, VDAC1, RPL26, TMEM126B, STEAP1, PPIA, KPNB1, PSMD12, NUP205, MTMR2, PSMD11, RPN2, PSMD13, DHX9, COPB1, NMD3…
GOTERM_CC_DIRECT	GO:0034774~secretory granule lumen	24	2.87425	1.60415e-10	SERPINA3, SERPINB1, XRCC6, PSMD12, PSMD11, DYNLT1, XRCC5, PSMD13, MVP, GDI2, ARPC5, FGR, PSMB7, PSMD6, PSMD7, CAND1, PSMA2, IMPDH1, S100A12, PPIE, CCT8, PPIA, S100A9, S100A8
GOTERM_CC_DIRECT	GO:0005737~cytoplasm	287	34.3713	2.29393e-08	IPO11, POP7, GORAB, STMN3, ENO1, RPS19, PPP4R2, OGFOD1, CIAO2B, SEPHS2, FBXO9, EIF2A, ARRDC4, DNAAF2, METTL3, RECQL, SYTL2, RUFY1, DDX39A, PPA2, PPA1, ZW10, HMBS, PSME2, RPL26, TTLL12, HPRT1, RIN1, VPS25, MMADHC, ATF4, CDC42SE1, MTMR2, LXN, SET, DHX9, SHMT2, TWF1, GSKIP, NMD3, BRCC3, CD1D, HIF1A, MYL12B, SNX3, PRDX3, LDHA, DHX33, XRRA1, PRDX1, S100A12, ATG5, NAA50, TOE1, NFE2, XRCC6, SIVA1, MAD2L…
GOTERM_CC_DIRECT	GO:0005832~chaperonin-containing T-complex	8	0.958084	4.75647e-08	CCT3, CCT6A, CCT2, TCP1, CCT8, CCT7, CCT5, CCT4
GOTERM_MF_DIRECT	GO:0005515~protein binding	707	84.6707	1.27595e-45	C5ORF22, IPO11, POP7, CYBC1, NUP107, POP4, STMN3, ENO1, GABPB1, NOC2L, PSMD8, LSM10, PSMD6, PSMD7, PPP4R2, PSMD4, PWWP2A, PSMD1, DDX18, ATG3, RPL21, STARD7, DNAAF2, SERPINF2, MED8, MCEMP1, MED4, SYTL2, RUFY1, ARMC1, EID2, DDX39A, CLPP, HMBS, UNC50, PSME2, ORAI1, RPL26, HPRT1, UQCRC2, TMEM126B, VPS25, ATF4, NUP205, MTMR2, SET, LXN, RPN2, SHMT2, VPS26A, SNU13, MRPL15, MRPL12, HIF1A, ANAPC11, PRDX3,…
GOTERM_MF_DIRECT	GO:0003723~RNA binding	160	19.1617	1.80038e-29	POP7, RPL32, RPP30, RTCA, BCCIP, FCF1, ENO1, NOC2L, YARS2, EFTUD2, PSMD4, RPS19, SNRPD1, ZNF207, PAPOLA, SNRPD3, RPS10, ABT1, DDX18, RPL21, RPS7, RPS8, EIF1AX, THOC1, RPSA, TRNT1, ILF2, CDC40, PDIA4, DDX39A, RPL7L1, UNC50, SNRPG, SRSF3, TFAM, PPIE, ERH, SUCLG1, RPL26, SNRPF, SRSF6, SNRPC, PPIA, SRSF8, KPNB1, SNRPB, DHX9, CSTF2, NMD3, TRMT2A, MRPL14, SNU13, MRPL15, MRPL12, GTF2E2, HSP90B1, EMG1, D…
GOTERM_MF_DIRECT	GO:0003743~translation initiation factor activity	18	2.15569	9.52822e-10	MCTS1, EIF2B5, EIF2B4, EIF2B3, EIF2B2, EIF1AX, EIF2S2, EIF2S1, COPS5, EIF3K, EIF6, EIF3I, EIF3H, DENR, EIF3E, EIF2B1, EIF4G2, EIF2A
GOTERM_MF_DIRECT	GO:0003735~structural constituent of ribosome	28	3.35329	8.19497e-08	MRPS17, MRPS15, MRPS16, RPL32, MRPS11, RPLP0, MRPS12, MRPL14, MRPL15, MRPL12, MRPL35, MRPL4, RPS4X, MRPL3, RPL7A, RPS19, RPS3, RPL15, RPS10, RPL21, MRPS24, RPS7, RPS8, MRPS22, RPSA, MRPL22, RPL7L1, RPL26
GOTERM_MF_DIRECT	GO:0043022~ribosome binding	16	1.91617	2.0757e-07	NAA10, RPN2, PRMT3, OLA1, RPSA, EIF2S1, MAIP1, TMCO1, TMEM147, NCLN, EIF3K, SRP72, EIF6, GUF1, NAA15, EIF2A
GOTERM_MF_DIRECT	GO:0051082~unfolded protein binding	20	2.39521	2.16974e-06	CCT3, CCT2, VBP1, PTGES3, PDRG1, HSP90B1, CCT6A, LMAN1, SHQ1, DNAJA3, RUVBL2, TCP1, HYOU1, CCT8, CALR, NDUFAF1, CCT7, PPIA, CCT5, CCT4
GOTERM_MF_DIRECT	GO:0004175~endopeptidase activity	13	1.55689	0.000288995	PSMA7, SENP1, PSMB6, PSMA6, PSMB7, PSMA3, PSMA4, PSMB5, PSMA1, PSMA2, PSMB3, CLPP, TPP2
GOTERM_MF_DIRECT	GO:0044183~protein binding involved in protein folding	9	1.07784	0.000415805	CCT3, CCT6A, CCT2, TCP1, CCT8, CALR, CCT7, CCT5, CCT4
GOTERM_MF_DIRECT	GO:0003729~mRNA binding	23	2.75449	0.000445935	CHTOP, NCBP1, NCBP2, DHX9, SF3B6, CSTF2, METTL3, LSM1, THOC2, EIF2S2, CDC40, DHX33, TRA2B, PPP1R8, RPS3, STRAP, PPIE, DENR, CALR, SNRPC, SRSF6, EIF4G2, EIF2A

## Sheet: supplemental Table 4
Supplemental Table 4. GO terms enriched by negatively correlated labor duration mRNAs
Notes: Fisher's Exact test is adopted to measure the gene-enrichment in annotation terms.
BP represent biological processes; CC represent cellular components; MF represent molecular functions
% represent refers to the percentage of input genes in the list associated with particular annotation term.
Category	Term	Count	%	PValue	Genes
GOTERM_BP_DIRECT	GO:0002028~regulation of sodium ion transport	3	2.47934	0.00581135	SPTBN4, ADRB2, SLC8A1
GOTERM_BP_DIRECT	GO:0010881~regulation of cardiac muscle contraction by regulation of the release of sequestered calcium ion	3	2.47934	0.00846358	GSTM2, ANK2, SLC8A1
GOTERM_BP_DIRECT	GO:0005980~glycogen catabolic process	2	1.65289	0.047436	PYGB, PYGM
GOTERM_BP_DIRECT	GO:0006811~ion transport	4	3.30579	0.0479369	SLC22A3, SLC12A4, SLC24A3, SLC8A1
GOTERM_BP_DIRECT	GO:0051693~actin filament capping	2	1.65289	0.0703105	SPTBN4, SPTAN1
GOTERM_BP_DIRECT	GO:0007171~activation of transmembrane receptor protein tyrosine kinase activity	2	1.65289	0.0815427	PDGFC, ADRB2
GOTERM_BP_DIRECT	GO:0030512~negative regulation of transforming growth factor beta receptor signaling pathway	3	2.47934	0.0829189	PPM1A, SNX25, IL17RD
GOTERM_BP_DIRECT	GO:0030036~actin cytoskeleton organization	4	3.30579	0.0985728	SPTBN4, PIP5K1C, SSH3, SPTAN1
GOTERM_CC_DIRECT	GO:0005604~basement membrane	5	4.13223	0.00216077	ATRNL1, LAMB2, COL4A6, FREM1, LOXL1
GOTERM_CC_DIRECT	GO:0030315~T-tubule	4	3.30579	0.00285701	AHNAK, AHNAK2, ANK2, SLC8A1
GOTERM_CC_DIRECT	GO:0016020~membrane	27	22.314	0.00291612	SPTBN4, PYGB, SLC22A3, CLIC3, AHNAK, DENND5B, FAXDC2, AGAP1, ADRB2, SLC8A1, CCND1, RRAS, NCAM1, SPTAN1, SLC12A4, ATRNL1, MAGI2, SSC5D, ANK2, DNM1, PPM1A, MYO1C, NBEA, DNAJC4, ITGA11, COL4A6, FKBP8
GOTERM_CC_DIRECT	GO:0043034~costamere	3	2.47934	0.00496806	SVIL, AHNAK, ANK2
GOTERM_CC_DIRECT	GO:0030864~cortical actin cytoskeleton	4	3.30579	0.00512361	SPTBN4, PLEKHH2, MYZAP, SPTAN1
GOTERM_CC_DIRECT	GO:0005886~plasma membrane	43	35.5372	0.00619053	SPTBN4, GPSM2, SLC22A3, PLEKHH2, PHLPP1, SLC24A3, TSHZ3, AHNAK, PTGER3, ADRB2, PHEX, SLC8A1, EPB41L5, RASSF2, RRAS, EPB41L1, PDGFC, NCAM1, PIP5K1C, MAP4, CCDC141, NEO1, SPTAN1, CACNG4, TMEM8B, BTNL9, SVIL, SLC12A4, MAGI2, KCNIP4, AHNAK2, ANK2, IL17RD, DNM1, CLIP3, SLC7A4, AFDN, PPM1A, MYO1C, NBEA, ITGA11, FAT3, FGFR1
GOTERM_CC_DIRECT	GO:0055037~recycling endosome	5	4.13223	0.00780642	GPR161, RELCH, ANK2, TBC1D12, TBC1D17
GOTERM_CC_DIRECT	GO:0005856~cytoskeleton	9	7.43802	0.01406	EPB41L5, PLEKHH2, EPB41L1, CCDC6, PTPN21, ANK2, MYZAP, SSH3, SPTAN1
GOTERM_CC_DIRECT	GO:0005912~adherens junction	5	4.13223	0.0176163	SPTBN4, EPB41L5, AFDN, PIP5K1C, PARD3B
GOTERM_CC_DIRECT	GO:0042383~sarcolemma	4	3.30579	0.0237195	AHNAK, AHNAK2, ANK2, SLC8A1
GOTERM_MF_DIRECT	GO:0008184~glycogen phosphorylase activity	2	1.65289	0.0181159	PYGB, PYGM
GOTERM_MF_DIRECT	GO:0004722~protein serine/threonine phosphatase activity	4	3.30579	0.0207387	PPM1A, PHLPP1, PPP1R3C, SSH3
GOTERM_MF_DIRECT	GO:0005200~structural constituent of cytoskeleton	4	3.30579	0.0255319	SPTBN4, CCDC6, ANK2, SPTAN1
GOTERM_MF_DIRECT	GO:0005516~calmodulin binding	5	4.13223	0.0370124	MYO1C, CAMK1D, PDE1C, SPTAN1, SLC8A1
GOTERM_MF_DIRECT	GO:0051015~actin filament binding	5	4.13223	0.045902	SPTBN4, SVIL, AFDN, MYO1C, SPTAN1
GOTERM_MF_DIRECT	GO:0008092~cytoskeletal protein binding	3	2.47934	0.0515451	EPB41L5, EPB41L1, SLC8A1
GOTERM_MF_DIRECT	GO:0003779~actin binding	6	4.95868	0.054232	SPTBN4, PLEKHH2, MYO1C, EPB41L1, SSH3, SPTAN1
GOTERM_MF_DIRECT	GO:0016918~retinal binding	2	1.65289	0.0648499	CRABP2, ALDH1A2

## Sheet: Supplemental Table 5
Supplemental Table 5. Pathways enriched by labor duration correlated mRNAs
Notes: Fisher's Exact test is adopted to measure the gene-enrichment in annotation terms.
Benjamini-Hochberg method is adopted to correct p-values.
Term	Database	ID	Input number	Background number	P-Value	Corrected P-Value	Input
Metabolism of RNA	Reactome	R-HSA-8953854	126	667	1.25237e-64	2.04887e-61	RPN2|NCBP1|NCBP2|PPIL1|DHX15|DDX39A|RAN|PSMA1|PRPF31|NDC1|KIAA0391|NOL11|NOL12|DHX9|RPP40|TRMU|CHTOP|PRMT5|RPL15|SNU13|NUPL2|QTRT1|THOC2|THOC1|SNRPD3|SNRPD1|TSEN15|PQBP1|POP7|NUP205|NUP88|HSD17B10|NUP85|EXOSC8|EXOSC9|RNGTT|EXOSC5|SRSF6|SRSF3|MPHOSPH6|EFTUD2|GTF2H1|XPOT|CNOT10|SENP3|POLR2C|POLR2B|POLR2H|POLR2K|DNAJC8|PSMB3|FCF1|PSMD11|PSMD10|PSMD13|PSMD12|BUD31|RPP30|RPLP0|RPS7|RPS3|RPS8|SET|PLRG1…
Metabolism of proteins	Reactome	R-HSA-392499	204	2012	4.46344e-63	3.65109e-60	KLHL25|RPN2|TIMP1|SRP9|CCT7|CCT4|SEC23IP|SLC30A5|FKBP8|EIF3H|EIF3I|COMMD8|EIF3K|HYOU1|COMMD2|GNG10|EIF3E|NDC1|RARS|MRPL50|PSMD1|EEF1B2|IARS|SHC1|RAB27A|COG3|PRMT3|MRPL38|EIF2B3|RPL15|NUPL2|EDEM1|PTRH2|TRAPPC3|FBXL5|TRAPPC4|TSTA3|CTR9|EEF2KMT|MRPS11|PRSS23|COPB1|RBX1|NUP205|NUP88|COPS8|MRPL22|COPS2|COPS3|GORASP1|ADRB2|HIF1A|COPS5|NUP85|EXOSC8|EXOSC9|NGLY1|EXOSC5|COPZ1|CCT8|RPL7A|RUVBL1|CCT2|CCT3|G…
Metabolism	Reactome	R-HSA-1430728	168	2075	1.66322e-39	9.07012e-37	RPN2|AGK|LRPPRC|PTDSS1|LYPLA1|NDUFB3|DCTPP1|PYCR3|SLC25A14|PLIN3|UGP2|MMADHC|NDUFAB1|PPP1R3C|TMEM126B|RAN|GNG10|NDC1|PYGB|GOT2|RPIA|PSMD1|PYGM|ATP5F1C|IARS|RPL15|NUPL2|COX6A1|SHMT2|NME1|ORMDL1|PTGES3|DHODH|ACSL1|ACSL5|PNPO|CCNC|NDUFAF1|MMAB|UQCRC2|STARD7|NUP205|SLC19A1|NUP88|HSD17B10|NUP85|MED4|MED8|VDAC1|RPL7A|PAICS|TKT|PDHB|RPS8|PTS|B4GALT6|UMPS|HSD17B12|MTRR|TIMMDC1|ECSIT|SARS|BLVRA|LARS|GSTO1…
Immune System	Reactome	R-HSA-168256	154	2096	1.15768e-31	2.1044e-29	UBE2Q1|RPN2|CSF3R|TIMP1|POLR3F|POLR3B|S100A12|POLR3K|POLR3H|SUGT1|APC2|C6orf120|DYNLT1|FGR|PYGB|IRAK4|DHX9|SHC1|CTSF|RAE1|NUPL2|SERPINB1|RAB27A|UBE4A|PSMA7|DDX41|PHB|ARPC1A|FBXL5|CCND1|EIF4G2|COPB1|RBX1|NUP205|NUP88|ATP6V1D|CD1D|SPTAN1|HRAS|PSMB5|HIF1A|DNM1|CLTC|CRK|XRCC5|XRCC6|NUP85|CCT8|CCT2|DNASE1L1|NUP160|GCA|ORAI1|ARPC2|FKBP1A|UBE2E1|TUBB3|ARPC5|BTNL9|UBA5|ECSIT|GDI2|POLR2H|ANAPC7|IL13RA1|GS…
Metabolism of amino acids and derivatives	Reactome	R-HSA-71291	57	367	1.10013e-25	1.38448e-23	KARS|RPN2|RPS10|PSMD8|PSMD4|RPS19|RPLP0|AIMP2|HSD17B10|ASNS|RPS7|RPS3|PYCR3|PSMD6|CARNMT1|NDUFAB1|PGD|RPL7A|PSMA1|SLC36A4|RPL21|PSMA2|PSMA3|RARS|SQOR|PSMA6|PSMA7|PSMA4|GOT2|PDHB|RPS8|PSMD7|PSMD1|IARS|SEPHS2|ENOPH1|PSME2|RPL26|RPL15|SARS|RPS4X|ADO|EPRS|LARS|RPSA|RPL32|PSMD11|PSMD10|PSMD13|PSMD12|NNMT|MTRR|PSMB7|PSMB6|PSMB5|PSMB3|EEF1E1
Innate Immune System	Reactome	R-HSA-168249	92	1043	5.82355e-24	6.35155e-22	RPN2|POLR3F|POLR3B|S100A12|POLR3K|POLR3H|SUGT1|C6orf120|DYNLT1|FGR|PYGB|IRAK4|DHX9|RAE1|SERPINB1|RAB27A|PSMA7|DDX41|ARPC1B|ARPC1A|COPB1|ATP6V1D|SPTAN1|HRAS|HSP90B1|DNM1|CRK|XRCC5|XRCC6|CCT8|CCT2|ARPC2|GCA|DNASE1L1|ARPC5|ECSIT|GDI2|POLR2H|POLR2K|UBE2N|VAV3|PSMD11|PSMD10|PSMD13|PSMD12|CDC42|GSDMD|STOM|FABP5|PSMA2|PSMA3|PPBP|PSMA1|S100A9|ICAM2|PSMA4|PSMA6|S100A8|MVP|ERP44|RAB10|MCEMP1|CAPZA1|ATP6V1E…
Regulation of mitotic cell cycle	Reactome	R-HSA-453276	26	85	1.61841e-18	6.61929e-17	RPN2|PSMD8|PSMD4|PSMD7|PSMD6|PSMD1|ANAPC11|PSMA2|PSMA3|PSMA1|PSMA6|PSMA7|PSMA4|BUB3|UBE2E1|PSME2|APC2|ANAPC7|PSMD11|PSMD10|PSMD13|PSMD12|PSMB7|PSMB6|PSMB5|PSMB3
Ubiquitin-dependent degradation of Cyclin D	Reactome	R-HSA-75815	22	51	1.86082e-18	7.24835e-17	RPN2|PSMD8|PSMD4|PSMD7|PSMD6|PSMD1|PSMA2|PSMA3|PSMA1|PSMA6|PSMA7|PSMA4|PSME2|CCND1|PSMD11|PSMD10|PSMD13|PSMD12|PSMB7|PSMB6|PSMB5|PSMB3
Metabolic pathways	KEGG PATHWAY	hsa01100	97	1433	9.38698e-18	2.95329e-16	AGK|NDUFB3|DCTPP1|PYCR3|UGP2|NDUFAB1|PYGB|GOT2|RPIA|PYGM|COX6A1|SHMT2|NME1|PTGES3|DHODH|ACSL1|ACSL5|TSTA3|PNPO|MMAB|UQCRC2|HSD17B12|ATP6V1D|HSD17B10|ALG5|RXYLT1|ST20-MTHFS|PAICS|TKT|GUCY1A2|PDHB|PTS|B4GALT6|UMPS|STT3B|COX7A2|GALNT2|GSTO1|GALK1|POMGNT1|POMGNT2|ATP5PB|HMOX2|ELOVL6|NNMT|ELOVL1|COX10|PTDSS1|ALG8|FH|ADSL|BLVRA|CARNMT1|HMBS|NDUFV2|COASY|HPRT1|FAHD1|DPAGT1|POMP|MTHFS|ENOPH1|NDUFA8|ENO1|…
Oxygen-dependent proline hydroxylation of Hypoxia-inducible Factor Alpha	Reactome	R-HSA-1234176	23	65	1.08528e-17	3.31658e-16	RPN2|PSMD8|PSMD4|PSMD7|PSMD6|PSMD1|HIF1A|PSMA2|PSMA3|PSMA1|PSMA6|PSMA7|PSMA4|PSME2|RBX1|PSMD11|PSMD10|PSMD13|PSMD12|PSMB7|PSMB6|PSMB5|PSMB3
Cellular response to hypoxia	Reactome	R-HSA-1234174	24	74	1.10342e-17	3.31658e-16	RPN2|PSMD8|PSMD4|PSMD7|PSMD6|PSMD1|HIF1A|HIGD1A|PSMA2|PSMA3|PSMA1|PSMA6|PSMA7|PSMA4|PSME2|RBX1|PSMD11|PSMD10|PSMD13|PSMD12|PSMB7|PSMB6|PSMB5|PSMB3
Neutrophil degranulation	Reactome	R-HSA-6798695	52	478	2.04272e-17	5.37106e-16	ATP6V1D|RPN2|GSDMD|PSMD7|PSMD6|PSMD1|PPBP|STOM|FABP5|LTA4H|PSMD12|GDI2|XRCC6|CCT8|SERPINA3|MMP25|C6orf120|CAND1|CCT2|XRCC5|DYNLT1|IMPDH1|FGR|PSMA2|PYGB|S100A9|S100A8|SPTAN1|RAB10|MCEMP1|GCA|GLIPR1|DNASE1L1|KPNB1|ARPC5|MVP|COPB1|ERP44|SERPINB1|LRG1|S100A12|SELL|RAB27A|PSMD11|PSMD13|HMOX2|SIGLEC9|PSMB7|PPIE|CMTM6|PPIA|ILF2
Vesicle-mediated transport	Reactome	R-HSA-5653656	62	669	2.08307e-17	5.37106e-16	TSG101|CALR|COPS8|SEC23IP|COPS2|COPS3|GORASP1|HSP90B1|COPS5|DNM1|DENND5B|CLTC|SPTBN4|PLIN3|COPZ1|VPS45|AP2S1|TMED2|VPS25|SSC5D|ADRB2|RAB11A|RAB1A|SPTAN1|YWHAB|RAB10|VTA1|HP|AP1S1|GJC2|COPE|COG3|ARPC2|TUBB3|ARPC5|RABEPK|RINT1|LMAN1|COPS4|GDI2|MCFD2|ZW10|STON1-GTF2A1L|BNIP1|GALNT2|RAB27A|CAPZA1|EXOC6|VAMP7|PIP5K1C|AP1G1|TRAPPC3|HYOU1|RIN1|TRAPPC4|TBC1D17|ASPSCR1|ANK2|COPB1|NMI|ARPC1A|M6PR
Autodegradation of the E3 ubiquitin ligase COP1	Reactome	R-HSA-349425	21	51	2.36379e-17	5.37106e-16	PSMD1|RPN2|PSMD8|PSMD11|PSMD7|PSMD6|PSME2|PSMD10|PSMD13|PSMD12|PSMA2|PSMA3|PSMA1|PSMA6|PSMA7|PSMA4|PSMD4|PSMB7|PSMB6|PSMB5|PSMB3
Proteasome	KEGG PATHWAY	hsa03050	20	45	4.18864e-17	9.0166e-16	PSMD1|RPN2|PSMD8|PSMD11|PSMD7|PSMD6|PSME2|PSMD13|PSMD12|PSMA2|PSMA3|PSMA1|PSMA6|PSMA7|PSMA4|PSMD4|PSMB7|PSMB6|PSMB5|PSMB3

## Sheet: Supplemental Table 6
Supplemental Table 6. FPKM/RPM values of labor duration correlated ncRNAs in human myometrium
Note: The correlation was calculated using the “cor.test” function of pearson correlation in R (v4.1.1).
The expression levels of lncRNAs, and circRNAs were presented as FPKM values; The expression levels of miRNAs were presented as RPM values.
Type	Gene Symbol	0h	0h	5h	6h	7h	9h	11h	11h	12h	12h	13h	15h	18h	19h	20h	23h	24h	P-value	Correlation coefficient (R)
lncRNA	SP2-AS1	1.18	1.1	2.08	0.98	1.57	0.94	1.4	1.34	1.71	1.17	1.45	1.6	2.18	2.84	2.25	3.26	2.32	0.000472582	0.753939
lncRNA	MSC-AS1	1.37	1.86	3.04	3.74	1.98	2.35	2.29	3.44	1.73	4.26	2.65	3.16	4.03	3.56	3.46	4.52	4.77	0.000730296	0.737394
lncRNA	BGIG9606_36940	1.42	2.13	0.76	1.25	1.55	1.61	3.25	2.49	1.75	2.13	1.96	1.96	3.59	3.55	2.53	4.91	2.56	0.00178364	0.699294
lncRNA	LOC105372480	2.92	4.08	3.52	3.36	4.64	4.14	3.69	3.88	5.39	4.15	4.32	4.18	4.38	4.93	4.63	6.19	4.66	0.00179843	0.698913
lncRNA	LINC01503	3.05	2.7	4.7	10.96	7.03	4.96	2.89	3.95	5.5	7.56	5.16	7.62	6.78	13.47	7.81	11.68	12.85	0.00197331	0.694591
lncRNA	SNHG8	7.06	5.33	14.34	6.56	8.62	14.13	15.44	12.27	13.46	9.31	8.66	12.5	16.9	21.21	14.42	24.56	11.29	0.002497	0.683297
lncRNA	LOC105369958	3.91	2.49	2.31	7.68	8.39	6.78	5.36	8.11	9.07	6.43	6.03	5.08	9.34	10.82	8.05	6.23	13.47	0.00249897	0.683258
lncRNA	BGIG9606_54345	1.43	1.81	3.58	2.26	3.59	5.63	3.47	2.32	4.91	2.59	2.04	3.89	5.04	4.59	4.07	6.28	4.66	0.00254842	0.682296
lncRNA	FIRRE	0.69	0.46	0.45	0.64	0.82	0.61	2.01	0.82	1.36	1.45	1.02	1.1	1.22	1.91	1.17	2.65	1.17	0.00258169	0.681657
lncRNA	LINC01002	0.33	0.44	0.86	0.97	0.88	0.53	3.12	0.7	0.53	1.45	0.45	0.95	1.6	2	2.79	1.9	2.82	0.00264751	0.680412
lncRNA	LOC102723761	2.27	3.16	2.8	2.81	4.18	3.48	4.5	2.18	5.36	3.5	5.26	3.62	4	6.03	3.6	5.78	5.26	0.00286853	0.67641
lncRNA	LOC112268100	1.66	1.26	2.94	2.8	2.5	2.48	2.04	2.49	2.4	3.49	2.6	2.11	2.95	3.68	2.55	3.55	3.13	0.00346651	0.666719
lncRNA	FAM157C	1.14	1.92	0.81	2.59	3.79	1.3	5.85	1.58	2.23	3.16	4.05	2.75	3.31	3.38	4.17	4.05	7	0.00364086	0.664151
lncRNA	LOC105376220	2.3	2.42	2.22	2.62	2.46	2.65	2.61	2.34	3.38	2.66	3.56	3.14	2.84	2.5	3.59	3.15	3.32	0.00367728	0.663627
lncRNA	BGIG9606_41220	0.32	0.24	0.43	0.98	2.09	0.97	0.26	1.28	2.03	2.14	1.6	0.96	2.91	3	1.25	2.62	1.58	0.0041113	0.657688
lncRNA	LOC105371129	0.49	0.73	1.03	0.72	1.16	0.99	0.86	0.96	0.72	1.19	1.02	0.91	1.19	1.26	0.65	1.87	1.37	0.00549899	0.641602
lncRNA	BGIG9606_44072	0.71	0.9	0.92	0.76	0.97	1.28	0.44	0.67	1.19	0.86	0.72	1.42	1.32	1.24	1.21	1.4	1.43	0.00567886	0.639766
lncRNA	LOC105372802	0.8	0.58	1.36	0.51	1.15	1.06	0.83	0.58	1.08	0.86	1.01	0.89	1.23	1.71	1.06	2.21	1.34	0.00590749	0.637498
lncRNA	LOC105378184	1.87	0.55	7.59	3.33	5	3.65	2.49	1.52	2.58	5.14	2.51	2.57	7.56	3.61	5.03	9.76	12.52	0.00642183	0.632644
lncRNA	C1RL-AS1	4.58	4.82	5.46	4.98	7.17	4.68	3.24	5.87	5.41	5.53	6.07	5.13	6.5	8.99	6.48	8.78	6.75	0.0064641	0.632259
lncRNA	PTOV1-AS2	2.68	2.88	3.36	2.71	3.85	3.88	3.41	3.59	3.98	4.61	4.03	3.83	3.79	4.37	2.97	5.83	3.95	0.00692627	0.628178
lncRNA	ERVK3-1	1.88	0.86	3.6	3.27	1.41	0.86	4.65	4.03	2.97	1.66	2.96	2.43	4.97	4.89	4.27	6.1	2.88	0.00701688	0.627404
lncRNA	ARHGAP5-AS1	1.14	1.16	1.41	1.53	1.44	1.89	1.35	1.09	1.23	1.24	1.55	1.76	2.24	3.29	1.48	1.58	3.3	0.0072691	0.62529
lncRNA	LOC729737	3.8	3.72	2.95	3.25	3.54	2.51	7.57	3.59	3.77	5.89	5.7	5.37	5.84	7.61	8.86	5.45	5.13	0.007506	0.623357
lncRNA	BGIG9606_48340	0	0.78	1.27	1.33	3.15	4.4	2.12	0.52	7.3	0	2.63	6.7	5.11	6.89	4.89	5.08	3.27	0.00832643	0.617021
lncRNA	ST20	2.17	2.21	2.83	3.49	3.69	3.13	1.9	3.22	3.79	3.19	3.68	3.69	3.01	4.71	3.86	3.74	3.51	0.00852205	0.615585
lncRNA	LOC101927151	4.59	5.05	5.19	4.11	6.08	5	4.87	4.94	5.34	4.32	5.75	5.42	5.49	7.18	4.8	7.01	6.47	0.00978836	0.606873
lncRNA	SNHG1	6.23	5.84	11.88	5.15	8.34	10.82	19.33	8.84	11.53	7.78	9.08	10.44	17.7	23.06	9.44	32.48	10.84	0.00978881	0.60687
lncRNA	LOC107987366	5.01	5.72	5.72	2.37	3.14	3.28	1.1	3.11	2.55	2.25	2.9	1.51	2.58	2.38	2.7	2.66	2.83	0.00888164	-0.613011
lncRNA	BGIG9606_43643	2.7	2.56	1.4	1.04	1.34	1.49	1.15	1.68	0.36	0.97	1.1	0.68	2.09	1.05	1.08	0.78	0.73	0.00871827	-0.61417
lncRNA	BGIG9606_55746	1.21	1.42	1.39	1.42	1.35	1.31	1.16	1.35	1.28	1.12	1.12	1.11	1.19	1.19	0.92	1.04	1.29	0.00848668	-0.615842
lncRNA	LOC105376508	2.42	2.21	1.52	1.28	2.23	1.01	0.66	2.84	1.26	1.13	0.76	1.58	1.49	0.75	0.97	0.68	0.87	0.00830409	-0.617187
lncRNA	LINC00472	4.67	4.81	2.08	4.08	3.33	3.8	2.54	5.79	1.98	2.16	2.63	1.72	2.15	1.84	2.57	2.33	2.07	0.00786045	-0.620555
lncRNA	LOC101928824	1.85	2.18	0.98	1.63	1.12	1.58	0.89	1.48	1.15	1.65	1.15	0.7	1.33	1.45	1.04	0.97	0.84	0.0077972	-0.621048
lncRNA	BGIG9606_46158	2.6	2.2	2.49	1.6	1.71	2.59	0.12	1.05	1.35	0.51	0.79	0.48	0.89	0.61	0.81	1.23	1.29	0.00756145	-0.622912
lncRNA	BGIG9606_46458	2.16	1.94	2.69	3.23	2.02	2.17	1.2	2.28	1.97	1.18	1.33	1.56	1.94	1.44	1.55	1.34	0.96	0.0067162	-0.630005
lncRNA	LOC145694	10.67	8.92	0.47	6.97	4.49	10.19	2.73	5.36	2.93	4.41	2.54	2.93	2.27	1.3	3.39	2.34	3	0.00625795	-0.634156
lncRNA	KLF3-AS1	3.88	5.64	3.73	2.92	2.8	2.81	1.08	3.09	1.53	2.17	1.63	1.28	2.64	3.11	1.22	1.64	2.52	0.00617684	-0.634916
lncRNA	LOC646762	7.77	8.05	5.89	5.54	5.46	6.38	4.13	5.46	5.91	4.9	5.09	4.89	5.32	6.12	5.7	4.94	4.78	0.00609216	-0.635717
lncRNA	BGIG9606_51083	9.86	9.32	5.56	3.4	7.85	5.63	6.85	4.91	5.12	5.69	6.23	5.78	5.48	3.03	5.81	4.57	4.62	0.00561284	-0.640434
lncRNA	APCDD1L-DT	2.63	2.56	1.98	0.87	1.59	1.69	0.52	0.8	0.73	0.83	0.93	0.99	1.04	0.81	0.57	0.92	1.51	0.00559418	-0.640624
lncRNA	LOC400553	3.12	2.33	3.02	2.49	2.36	2.88	1.94	2.55	2.14	2.56	2.38	1.52	1.75	2.78	1.69	2.1	1.42	0.00509276	-0.645934
lncRNA	LOC107986558	7.89	7.89	1.31	3.62	6.46	4.64	2.14	2.5	4.23	2.78	3.61	4.65	2.75	1.91	3.26	1.03	3.04	0.00476842	-0.649599
lncRNA	LINC00923	8.41	6.36	3.5	5.68	7.98	7.88	3.52	5.52	4.78	4.55	4.92	5.39	3.93	4.57	4.44	2.83	3.88	0.00458834	-0.651721
lncRNA	LINC00893	9.85	9.82	3.82	6.69	7.18	7.89	2.13	7.83	2.96	5.6	5.69	3.8	4.32	3.63	2.76	4.19	5.03	0.00409719	-0.657873
lncRNA	ZNF571-AS1	2	2.19	0.85	1.33	1.06	1.41	1.02	1.11	1.46	1.18	1.48	0.95	1.44	0.76	0.95	0.76	1.01	0.00388512	-0.660716
lncRNA	LOC107984428	3.1	4.62	2.11	1.93	1.98	1.59	0.55	2.18	1.96	1.14	1.37	1.27	1.36	1.94	1.52	0.95	1.5	0.00356837	-0.665206
lncRNA	LOC105378909	3.68	5.04	4.47	1.77	2.1	1.61	0.42	1.74	1.4	0.96	1.32	0.7	1.8	1	0.69	1.48	1.79	0.0031441	-0.671758
lncRNA	FAM215B	7.22	6.19	3.46	6.11	2.42	6	0.86	5.38	4.43	3.39	2.94	1.17	3.7	1.7	2.83	2.78	1.35	0.00302226	-0.673772
lncRNA	FAM66C	3.83	3.4	1.96	2.11	2.36	2.22	0.9	2.28	1.38	1.43	1.06	1.14	1.89	2.36	1.18	1.26	1.47	0.00293077	-0.675328
lncRNA	LOC101928055	6.28	6.43	4.2	3.29	4.41	3.83	3.84	3.04	4.12	4.15	3.85	3.37	4.36	3.16	3.61	3.89	3	0.00282203	-0.67723
lncRNA	BGIG9606_42811	3.08	2.46	1.48	2.25	2	2.34	2	2.97	1.29	1.51	1.56	0.99	1.36	1.37	0.78	1.21	1.67	0.0023468	-0.686321
lncRNA	PCAT6	2.64	1.98	1.22	1.59	1.62	1.51	1.1	1.46	0.58	1.06	0.8	1.07	0.52	0.67	1.95	0.46	0.8	0.00211424	-0.691331
lncRNA	IDS2	2.67	3.01	1.25	1.66	2.89	1.88	0.7	2.14	1.39	1.36	1.29	1.71	1.33	1.09	0.58	1.2	1.23	0.00189903	-0.696387
lncRNA	BGIG9606_50220	1.79	1.98	1.64	1.19	1.69	1.3	0.95	1.52	1.23	1.19	1.34	0.8	1.2	0.96	1.17	0.94	1.29	0.00104744	-0.722719
lncRNA	LMO7-AS1	2.29	2.58	2.32	1.87	1.91	1.65	1.33	0.83	1.39	1.23	1.25	1.05	1.43	1.6	1.05	1.32	0.91	0.00022975	-0.778834
circRNA	hsa_circ_0051897	0.9	0.855	2.069	2.206	1.877	1.584	2.355	2.15	1.629	1.591	2.246	2.55	2.436	2.855	2.103	2.773	3.432	3.52014e-05	0.831499
circRNA	hsa_circ_0050055	1.725	1.813	2.1	2.157	2.848	2.538	3.343	2.496	3.503	2.849	2.942	4.631	3.524	4.411	2.681	4.052	5.346	4.04181e-05	0.828128
circRNA	hsa_circ_0051911	2.822	2.814	1.898	3.697	2.68	2.408	4.968	3.526	4.455	2.393	5.883	5.544	4.763	5.664	4.49	6.748	7.968	8.5994e-05	0.80837
circRNA	hsa_circ_0051909	5.766	5.81	7.777	10.957	7.819	8.324	10.72	7.192	9.597	6.747	13.256	13.076	9.844	10.33	12.362	14.368	16.397	0.000114166	0.800325
circRNA	hsa_circ_0047662	0.656	0.691	2.24	1.504	1.903	1.891	1.994	1.434	1.433	1.789	1.589	1.696	2.176	2.391	2.46	2.315	2.408	0.00021026	0.781695
circRNA	hsa_circ_0035990	1.51	1.701	1.322	2.206	2.382	3.459	3.287	1.714	2.385	2.59	2.284	4.187	2.988	3.25	3.186	4.104	3.815	0.000212552	0.781347
circRNA	hsa_circ_0064574	1.631	1.157	1.835	3.167	1.838	2.328	3.001	1.705	2.492	2.159	2.346	3.345	3.566	2.6	2.768	3.395	3.556	0.000343755	0.765293
circRNA	hsa_circ_0064911	1.369	1.036	1.198	1.947	2.913	2.505	3.333	2.867	3.336	3.022	3.637	5.59	3.147	4.794	2.14	3.94	5.582	0.000395483	0.760367
circRNA	hsa_circ_0088517	1.556	1.511	3.686	4.807	2.473	3.782	5.171	3.518	3.238	2.714	3.562	5.754	4.78	6.21	4.022	5.935	5.031	0.000598274	0.745126
circRNA	hsa_circ_0085023	1.688	1.666	1.198	3.204	2.33	3.055	3.149	2.175	1.658	2.911	2.147	2.398	3.976	3.587	3.284	3.24	4.243	0.000767474	0.735428
circRNA	hsa_circ_0080081	0.572	0.423	1.509	1.343	1.32	1.034	1.505	0.7	0.795	0.974	0.931	1.462	1.674	1.811	2.558	2.082	1.609	0.00098963	0.72509
circRNA	hsa_circ_0086163	1.116	1.347	1.571	2.933	1.748	2.247	3.167	1.903	1.393	3.219	1.775	3.053	2.879	4.132	3.137	3.542	2.881	0.00100873	0.724294
circRNA	hsa_circ_0079996	0.759	0.794	0.467	0.567	1.243	0.921	1.311	1.079	0.697	0.9	0.807	1.24	1.482	1.451	0.947	1.391	2.093	0.00110108	0.720613
circRNA	hsa_circ_0064912	0.356	0.432	0	0.912	0.647	0.744	1.219	1.499	1.295	1.16	1.192	1.848	1.557	2.043	0.467	1.572	1.846	0.00111634	0.72003
circRNA	hsa_circ_0037383	1.256	1.347	3.095	2.194	2.706	2.457	3.186	2.076	2.208	2.344	2.346	3.719	2.787	4.109	2.977	4.51	2.791	0.00131702	0.71291
circRNA	hsa_circ_0021453	0.413	0.216	0.684	1.331	1.217	0.841	1.93	0.997	0.814	1.11	1.067	1.45	1.163	1.66	1.611	1.883	1.182	0.00152304	0.706477
circRNA	hsa_circ_0085849	1.322	1.295	2.737	1.762	2.369	2.085	2.539	1.928	2.031	1.9	2.395	3.368	2.946	2.252	1.993	3.223	3.23	0.0021196	0.691211
circRNA	hsa_circ_0074587	2.841	2.642	3.982	3.241	3.353	3.944	4.201	2.241	4.897	1.48	5.635	5.427	5.307	7.754	3.653	7.275	6.111	0.00220101	0.689411
circRNA	hsa_circ_0051759	1.791	2.331	4.215	2.995	3.884	3.281	5.143	2.727	4.013	3.096	4.319	6.854	3.624	4.713	4.613	4.959	5.717	0.002241	0.688547
circRNA	hsa_circ_0000897	6.085	6.518	4.915	6.594	9.347	5.787	19.52	8.593	11.079	6.02	10.736	18.713	13.435	20.127	7.995	19.983	16.937	0.00226112	0.688117
circRNA	hsa_circ_0124083	0.422	0.561	0.622	1.627	0.647	0.647	2.299	1.392	2.198	1.258	1.762	1.626	1.925	2.321	0.812	2.212	2.206	0.00232617	0.686748
circRNA	hsa_circ_0051896	0.684	0.811	1.618	1.849	1.683	1.681	2.078	1.499	1.197	1.308	1.254	1.848	1.59	1.822	1.759	2.091	2.15	0.00262781	0.680782
circRNA	hsa_circ_0026893	0.6	0.44	0.233	1.269	1.295	1.325	1.311	0.865	0.805	0.752	0.906	1.24	1.406	1.753	1.23	1.339	1.407	0.0029456	0.675073
circRNA	hsa_circ_0113624	0.938	0.829	0.918	1.652	1.049	1.18	1.579	1.236	1.285	1.172	1.75	1.637	1.59	1.625	1.464	1.426	3.455	0.00306396	0.673075
circRNA	hsa_circ_0079995	0.741	0.708	0.918	0.567	1.243	1.261	1.219	0.939	0.765	0.987	0.856	1.567	1.256	1.277	1.144	1.132	2.014	0.0030801	0.672807
circRNA	hsa_circ_0048250	1.885	2.081	2.053	2.983	2.421	2.021	4.164	2.694	2.424	2.368	3.028	4.047	3.156	3.204	2.681	4.199	3.5	0.00332402	0.668896
circRNA	hsa_circ_0048765	0.647	0.501	1.167	1.085	0.427	0.857	1.376	1.186	1.158	0.839	0.77	1.392	1.398	2.066	1.07	1.927	1.103	0.00360653	0.664648
circRNA	hsa_circ_0076985	0.703	0.639	0.98	0.826	1.049	0.533	1.69	1.137	0.628	0.752	0.832	1.029	1.565	1.428	0.849	1.745	1.801	0.00366514	0.663801
circRNA	hsa_circ_0051895	0.731	0.742	1.213	0.974	1.437	1.067	1.524	0.931	0.893	0.826	0.732	1.17	1.398	1.683	1.464	1.849	1.362	0.00381524	0.66168
circRNA	hsa_circ_0010870	0.347	0.207	0.513	0.53	1.761	0.889	1.053	0.519	1.364	0.567	1.117	1.848	0.879	1.892	1.193	0.985	2.408	0.00428608	0.65544
circRNA	hsa_circ_0037379	1.631	1.701	4.946	4.683	5.256	5.722	5.3	3.246	3.984	5.193	3.711	6.526	4.361	6.628	5.83	5.84	5.256	0.00429994	0.655265
circRNA	hsa_circ_0014221	0.113	0	0.187	0.875	0.337	0.356	2.678	0.519	0.814	2.048	0.559	2.023	1.473	1.23	2.03	1.426	1.677	0.00466329	0.65083
circRNA	hsa_circ_0052620	0.534	0.596	1.524	1.269	1.062	0.679	1.422	0.931	1.03	0.95	1.378	2.339	1.13	1.66	1.722	1.495	1.778	0.0047296	0.650051
circRNA	hsa_circ_0014540	0.656	0.691	1.12	0.776	1.036	1.002	1.33	0.98	0.991	0.728	0.993	1.146	0.929	1.416	0.947	1.486	1.193	0.00505377	0.646365
circRNA	hsa_circ_0006469	0.338	0.242	1.104	1.356	1.062	0.889	1.902	0.849	0.697	1.234	1.018	1.181	1.306	2.078	1.673	1.771	1.024	0.00530226	0.643667
circRNA	hsa_circ_0026829	2.925	3.28	5.724	9.539	6.965	8.664	6.667	4.713	5.603	6.291	5.995	6.585	6.194	7.905	10.234	8.415	9.296	0.00540609	0.642569
circRNA	hsa_circ_0073939	2.738	4.023	5.91	3.13	3.806	5.366	5.134	3.724	3.631	3.355	3.624	4.047	5.324	4.875	5.83	5.909	8.733	0.00578648	0.638689
circRNA	hsa_circ_0050641	1.51	1.2	0.327	1.319	0.816	1.034	4.192	2.43	2.385	0.974	3.103	2.257	2.771	3.413	1.562	3.274	3.613	0.0059585	0.637002
circRNA	hsa_circ_0062876	0.722	0.906	1.664	1.553	1.23	1.859	1.745	0.939	1.246	1.826	1.129	2	1.775	2.461	2.054	2.16	1.407	0.00633264	0.633463
circRNA	hsa_circ_0073941	1.153	1.459	1.011	2.009	1.191	1.487	3.13	1.796	1.688	1.579	2.011	1.637	2.268	2.704	1.784	2.099	2.791	0.00738117	0.62437
circRNA	hsa_circ_0064906	1.425	1.416	4.013	3.143	2.978	2.861	3.472	1.697	3.287	2.418	2.582	4.76	2.796	3.9	3.383	3.862	4.367	0.00744976	0.623812
circRNA	hsa_circ_0099886	1.397	0.889	1.493	2.231	1.761	2.408	3.315	1.755	2.875	2.368	2.606	4.117	2.302	3.436	4.133	1.737	3.072	0.00763675	0.622312
circRNA	hsa_circ_0025460	0.741	0.794	0.327	0.173	0.647	0.242	2.198	0.931	1.541	0.345	1.316	1.743	1.373	1.799	0.701	2.402	1.744	0.00782714	0.620814
circRNA	hsa_circ_0025206	2.1	1.692	0.529	1.491	1.541	1.39	5.134	2.669	2.257	2.64	2.693	3.427	3.993	5.072	2.804	4.354	2.487	0.00932724	0.609935
circRNA	hsa_circ_0026830	2.532	2.935	3.857	8.652	5.424	7.015	5.651	3.773	4.74	5.502	4.903	5.462	5.156	6.546	8.684	6.981	7.428	0.00961592	0.608004
miRNA	hsa-miR-146a-5p	436.477	463.216	380.151	386.769	278.491	217.943	332.762	301.815	301.858	366.982	383.448	217.765	248.697	214.501	231.016	243.592	302.647	0.00118849	-0.717357
miRNA	hsa-miR-548ba	10.7756	9.27247	5.3029	0.115247	7.63969	5.44596	5.52629	7.59549	2.1075	4.33133	3.55424	1.60766	0.340525	0	6.51733	0.108456	0.633949	0.00189282	-0.69654
miRNA	hsa-miR-206	66.8607	47.5851	3.09336	2.18969	11.2208	0.733109	2.89472	1.79338	6.64672	10.6314	8.7489	8.76905	2.04315	4.85541	7.09923	0.325367	3.93049	0.0075956	-0.622639

## Sheet: Supplemental Table 7
Supplemental Table 7. mRNAs relative expression values (compared with group A) in profile 1
Notes：The data was exported from the STEM analysis tool;
The gene expression at group A was set to zero, representing the original level of gene expression;
Fold change was calculated from groups B and C.
Type	Ensembl.ID	Gene Symbol	A：cervical dilation = 0 cm	B： cervical dilation < 4 cm	C： cervical dilation ≥ 4 cm	Fold change
mRNA	ENSG00000126005	MMP24OS	0	-2.57	-0.69	3.72464
mRNA	ENSG00000121749	TBC1D15	0	-2.94	-0.79	3.72152
mRNA	ENSG00000088280	ASAP3	0	-1.86	-0.5	3.72
mRNA	ENSG00000104765	BNIP3L	0	-12.61	-3.39	3.71976
mRNA	ENSG00000173575	CHD2	0	-5.37	-1.45	3.70345
mRNA	ENSG00000114857	NKTR	0	-4.22	-1.14	3.70175
mRNA	ENSG00000243943	ZNF512	0	-1.18	-0.32	3.6875
mRNA	ENSG00000110721	CHKA	0	-1.84	-0.5	3.68
mRNA	ENSG00000188626	GOLGA8M	0	-1.84	-0.5	3.68
mRNA	ENSG00000076248	UNG	0	-2.06	-0.56	3.67857
mRNA	ENSG00000271147	ARMCX5-GPRASP2	0	-6.47	-1.76	3.67614
mRNA	ENSG00000165124	SVEP1	0	-4.4	-1.2	3.66667
mRNA	ENSG00000197568	HHLA3	0	-1.28	-0.35	3.65714
mRNA	ENSG00000155324	GRAMD2B	0	-3.84	-1.05	3.65714
mRNA	ENSG00000196187	TMEM63A	0	-4.86	-1.33	3.65414
mRNA	ENSG00000150403	TMCO3	0	-6.06	-1.66	3.6506
mRNA	ENSG00000183808	RBM12B	0	-1.71	-0.47	3.6383
mRNA	ENSG00000227345	PARG	0	-1.52	-0.42	3.61905
mRNA	ENSG00000183864	TOB2	0	-3	-0.83	3.61446
mRNA	ENSG00000185630	PBX1	0	-31.52	-8.73	3.61054
mRNA	ENSG00000100650	SRSF5	0	-17.08	-4.74	3.60338
mRNA	#N/A	BGIG9606_53847	0	-361.84	-100.77	3.59075
mRNA	ENSG00000260916	CCPG1	0	-4.27	-1.19	3.58824
mRNA	ENSG00000136144	RCBTB1	0	-2.33	-0.65	3.58462
mRNA	ENSG00000121741	ZMYM2	0	-7.11	-1.99	3.57286
mRNA	ENSG00000166987	MBD6	0	-3.82	-1.07	3.57009
mRNA	ENSG00000007392	LUC7L	0	-1.67	-0.47	3.55319
mRNA	ENSG00000096093	EFHC1	0	-1.2	-0.34	3.52941
mRNA	ENSG00000182903	ZNF721	0	-2.29	-0.65	3.52308
mRNA	ENSG00000168993	CPLX1	0	-1.62	-0.46	3.52174
mRNA	ENSG00000119685	TTLL5	0	-1.83	-0.52	3.51923
mRNA	ENSG00000178573	MAF	0	-9.71	-2.76	3.51812
mRNA	ENSG00000111058	ACSS3	0	-2.56	-0.73	3.50685
mRNA	ENSG00000119509	INVS	0	-3.57	-1.02	3.5
mRNA	ENSG00000119004	CYP20A1	0	-1.54	-0.44	3.5
mRNA	ENSG00000198300	PEG3	0	-1.29	-0.37	3.48649
mRNA	ENSG00000099330	OCEL1	0	-1.15	-0.33	3.48485
mRNA	ENSG00000125945	ZNF436	0	-1.25	-0.36	3.47222
mRNA	ENSG00000243056	EIF4EBP3	0	-1.25	-0.36	3.47222
mRNA	ENSG00000168939	SPRY3	0	-1.49	-0.43	3.46512
mRNA	ENSG00000196705	ZNF431	0	-1.94	-0.56	3.46429
mRNA	ENSG00000146963	LUC7L2	0	-3.7	-1.07	3.45794
mRNA	ENSG00000146066	HIGD2A	0	-9.8	-2.84	3.4507
mRNA	ENSG00000163145	C1QTNF7	0	-5.9	-1.71	3.45029
mRNA	ENSG00000102241	HTATSF1	0	-2.31	-0.67	3.44776
mRNA	ENSG00000132205	EMILIN2	0	-2.86	-0.83	3.44578
mRNA	ENSG00000172819	RARG	0	-3.3	-0.96	3.4375
mRNA	ENSG00000198040	ZNF84	0	-1.03	-0.3	3.43333
mRNA	ENSG00000104517	UBR5	0	-6.06	-1.77	3.42373
mRNA	ENSG00000087842	PIR	0	-1.06	-0.31	3.41935
mRNA	ENSG00000158711	ELK4	0	-2.93	-0.86	3.40698
mRNA	ENSG00000175048	ZDHHC14	0	-6.36	-1.87	3.40107
mRNA	ENSG00000067191	CACNB1	0	-1.02	-0.3	3.4
mRNA	ENSG00000117592	PRDX6	0	-11.58	-3.41	3.39589
mRNA	ENSG00000162222	TTC9C	0	-1.56	-0.46	3.3913
mRNA	ENSG00000072071	ADGRL1	0	-2.17	-0.64	3.39062
mRNA	ENSG00000170153	RNF150	0	-4.57	-1.35	3.38519
mRNA	ENSG00000099139	PCSK5	0	-2.13	-0.63	3.38095
mRNA	ENSG00000249709	ZNF564	0	-1.08	-0.32	3.375
mRNA	ENSG00000114473	IQCG	0	-1.35	-0.4	3.375
mRNA	ENSG00000185404	SP140L	0	-2.46	-0.73	3.36986
mRNA	ENSG00000140153	WDR20	0	-1.21	-0.36	3.36111
mRNA	ENSG00000188001	TPRG1	0	-1.68	-0.5	3.36
mRNA	ENSG00000130684	ZNF337	0	-1.51	-0.45	3.35556
mRNA	ENSG00000105221	AKT2	0	-1.81	-0.54	3.35185
mRNA	ENSG00000132670	PTPRA	0	-3.05	-0.91	3.35165
mRNA	ENSG00000167232	ZNF91	0	-4.95	-1.48	3.34459
mRNA	ENSG00000139946	PELI2	0	-1.37	-0.41	3.34146
mRNA	ENSG00000111642	CHD4	0	-4.83	-1.45	3.33103
mRNA	ENSG00000136436	CALCOCO2	0	-2.09	-0.63	3.31746
mRNA	ENSG00000105711	SCN1B	0	-1.99	-0.6	3.31667
mRNA	ENSG00000132485	ZRANB2	0	-3.67	-1.11	3.30631
mRNA	ENSG00000163093	BBS5	0	-1.09	-0.33	3.30303
mRNA	ENSG00000183671	GPR1	0	-1.09	-0.33	3.30303
mRNA	ENSG00000137871	ZNF280D	0	-4.39	-1.33	3.30075
mRNA	ENSG00000140398	NEIL1	0	-1.74	-0.53	3.28302
mRNA	ENSG00000179912	R3HDM2	0	-3.54	-1.08	3.27778
mRNA	ENSG00000102349	KLF8	0	-4.66	-1.43	3.25874
mRNA	ENSG00000122008	POLK	0	-1.89	-0.58	3.25862
mRNA	ENSG00000089682	RBM41	0	-1.01	-0.31	3.25806
mRNA	ENSG00000148700	ADD3	0	-10.36	-3.18	3.25786
mRNA	ENSG00000083750	RRAGB	0	-2.05	-0.63	3.25397
mRNA	ENSG00000173267	SNCG	0	-2.05	-0.63	3.25397
mRNA	ENSG00000101901	ALG13	0	-2.7	-0.83	3.25301
mRNA	ENSG00000137269	LRRC1	0	-1.56	-0.48	3.25
mRNA	ENSG00000126016	AMOT	0	-2.98	-0.92	3.23913
mRNA	ENSG00000131848	ZSCAN5A	0	-1.49	-0.46	3.23913
mRNA	ENSG00000115548	KDM3A	0	-2.58	-0.8	3.225
mRNA	ENSG00000162591	MEGF6	0	-1.87	-0.58	3.22414
mRNA	ENSG00000077097	TOP2B	0	-6.14	-1.91	3.21466
mRNA	ENSG00000114670	NEK11	0	-1.22	-0.38	3.21053
mRNA	ENSG00000005810	MYCBP2	0	-2.72	-0.85	3.2
mRNA	ENSG00000111452	ADGRD1	0	-7.83	-2.45	3.19592
mRNA	ENSG00000240303	ACAD11	0	-2.46	-0.77	3.19481
mRNA	ENSG00000163807	KIAA1143	0	-1.18	-0.37	3.18919
mRNA	#N/A	BGIG9606_38486	0	-2.2	-0.69	3.18841
mRNA	ENSG00000101384	JAG1	0	-4.1	-1.29	3.17829
mRNA	ENSG00000198663	C6ORF89	0	-2.03	-0.64	3.17188
mRNA	ENSG00000198589	LRBA	0	-2.22	-0.7	3.17143
mRNA	ENSG00000100288	CHKB	0	-1.3	-0.41	3.17073
mRNA	ENSG00000204406	MBD5	0	-5.02	-1.59	3.15723
mRNA	ENSG00000166482	MFAP4	0	-18.61	-5.9	3.15424
mRNA	ENSG00000092978	GPATCH2	0	-2.3	-0.73	3.15068
mRNA	ENSG00000172260	NEGR1	0	-6.58	-2.09	3.14833
mRNA	ENSG00000116141	MARK1	0	-1.07	-0.34	3.14706
mRNA	ENSG00000243244	STON1	0	-18.23	-5.8	3.1431
mRNA	ENSG00000115825	PRKD3	0	-3.1	-0.99	3.13131
mRNA	#N/A	BGIG9606_38620	0	-13.83	-4.43	3.1219
mRNA	ENSG00000037757	MRI1	0	-1.65	-0.53	3.11321
mRNA	#N/A	BGIG9606_55153	0	-1.12	-0.36	3.11111
mRNA	ENSG00000104320	NBN	0	-10.47	-3.38	3.09763
mRNA	ENSG00000137074	APTX	0	-1.27	-0.41	3.09756
mRNA	ENSG00000179195	ZNF664	0	-3.9	-1.26	3.09524
mRNA	ENSG00000118690	ARMC2	0	-1.36	-0.44	3.09091
mRNA	ENSG00000118482	PHF3	0	-5.31	-1.72	3.08721
mRNA	ENSG00000113851	CRBN	0	-2.59	-0.84	3.08333
mRNA	ENSG00000138138	ATAD1	0	-2.34	-0.76	3.07895
mRNA	ENSG00000124098	FAM210B	0	-2.95	-0.96	3.07292
mRNA	ENSG00000151320	AKAP6	0	-60.62	-19.76	3.06781
mRNA	ENSG00000258289	CHURC1	0	-2.44	-0.8	3.05
mRNA	ENSG00000128833	MYO5C	0	-2.1	-0.69	3.04348
mRNA	ENSG00000166046	TCP11L2	0	-3.92	-1.29	3.03876
mRNA	ENSG00000116747	TROVE2	0	-2.12	-0.7	3.02857
mRNA	ENSG00000110075	PPP6R3	0	-4.17	-1.38	3.02174
mRNA	ENSG00000012983	MAP4K5	0	-4.39	-1.46	3.00685
mRNA	ENSG00000164330	EBF1	0	-14.34	-4.78	3
mRNA	ENSG00000183137	CEP57L1	0	-1.35	-0.45	3
mRNA	ENSG00000180447	GAS1	0	-18.43	-6.16	2.99188
mRNA	ENSG00000019582	CD74	0	-51.38	-17.18	2.99069
mRNA	ENSG00000035115	SH3YL1	0	-2.57	-0.86	2.98837
mRNA	ENSG00000184384	MAML2	0	-2.27	-0.76	2.98684
mRNA	ENSG00000132470	ITGB4	0	-4.23	-1.42	2.97887
mRNA	ENSG00000243335	KCTD7	0	-2.02	-0.68	2.97059
mRNA	ENSG00000092964	DPYSL2	0	-15.79	-5.32	2.96805
mRNA	ENSG00000101782	RIOK3	0	-3.47	-1.17	2.96581
mRNA	ENSG00000182150	ERCC6L2	0	-1.51	-0.51	2.96078
mRNA	ENSG00000173273	TNKS	0	-1.42	-0.48	2.95833
mRNA	ENSG00000112769	LAMA4	0	-23.83	-8.11	2.93835
mRNA	ENSG00000135414	GDF11	0	-1.76	-0.6	2.93333
mRNA	ENSG00000087460	GNAS	0	-38.81	-13.26	2.92685
mRNA	ENSG00000075073	TACR2	0	-1.49	-0.51	2.92157
mRNA	ENSG00000116001	TIA1	0	-3.3	-1.13	2.92035
mRNA	ENSG00000108599	AKAP10	0	-2.89	-0.99	2.91919
mRNA	ENSG00000204152	TIMM23B	0	-3.64	-1.25	2.912
mRNA	ENSG00000164615	CAMLG	0	-1.92	-0.66	2.90909
mRNA	ENSG00000164975	SNAPC3	0	-2.82	-0.97	2.90722
mRNA	ENSG00000237172	B3GNT9	0	-1.48	-0.51	2.90196
mRNA	ENSG00000278674	ELOA3B	0	-2.87	-0.99	2.89899
mRNA	ENSG00000137161	CNPY3	0	-2.34	-0.81	2.88889
mRNA	ENSG00000018189	RUFY3	0	-4.65	-1.61	2.8882
mRNA	ENSG00000100225	FBXO7	0	-1.27	-0.44	2.88636
mRNA	ENSG00000162341	TPCN2	0	-1.99	-0.69	2.88406
mRNA	ENSG00000214046	SMIM7	0	-8.12	-2.82	2.87943
mRNA	ENSG00000103199	ZNF500	0	-1.23	-0.43	2.86047
mRNA	ENSG00000153002	CPB1	0	-1.17	-0.41	2.85366
mRNA	ENSG00000100372	SLC25A17	0	-1.65	-0.58	2.84483
mRNA	ENSG00000157514	TSC22D3	0	-17.67	-6.22	2.84084
mRNA	ENSG00000090989	EXOC1	0	-1.02	-0.36	2.83333
mRNA	ENSG00000144036	EXOC6B	0	-4.5	-1.59	2.83019
mRNA	ENSG00000109787	KLF3	0	-3.11	-1.1	2.82727
mRNA	ENSG00000128284	APOL3	0	-4.55	-1.61	2.82609
mRNA	ENSG00000025423	HSD17B6	0	-4.03	-1.43	2.81818
mRNA	ENSG00000177045	SIX5	0	-1.55	-0.55	2.81818
mRNA	ENSG00000171992	SYNPO	0	-16.81	-5.97	2.81575
mRNA	ENSG00000138767	CNOT6L	0	-1.18	-0.42	2.80952
mRNA	ENSG00000139263	LRIG3	0	-2.58	-0.92	2.80435
mRNA	ENSG00000173482	PTPRM	0	-4.87	-1.74	2.79885
mRNA	ENSG00000100014	SPECC1L	0	-1.48	-0.53	2.79245
mRNA	ENSG00000148358	GPR107	0	-1.84	-0.66	2.78788
mRNA	ENSG00000173548	SNX33	0	-3.9	-1.4	2.78571
mRNA	ENSG00000177728	TMEM94	0	-1.42	-0.51	2.78431
mRNA	#N/A	BGIG9606_54385	0	-1.25	-0.45	2.77778
mRNA	#N/A	LOC112268092	0	-1.05	-0.38	2.76316
mRNA	ENSG00000050426	LETMD1	0	-4.28	-1.55	2.76129
mRNA	ENSG00000066654	THUMPD1	0	-3.42	-1.24	2.75806
mRNA	ENSG00000162929	KIAA1841	0	-1.13	-0.41	2.7561
mRNA	ENSG00000163975	MELTF	0	-2.01	-0.73	2.75342
mRNA	ENSG00000153291	SLC25A27	0	-1.21	-0.44	2.75
mRNA	ENSG00000165805	C12ORF50	0	-1.73	-0.63	2.74603
mRNA	ENSG00000080986	NDC80	0	-1.29	-0.47	2.74468
mRNA	ENSG00000113658	SMAD5	0	-2.66	-0.97	2.74227
mRNA	ENSG00000120784	ZFP30	0	-1.01	-0.37	2.72973
mRNA	#N/A	BGIG9606_55256	0	-4.04	-1.48	2.72973
mRNA	ENSG00000117054	ACADM	0	-1.28	-0.47	2.7234
mRNA	ENSG00000131115	ZNF227	0	-1.06	-0.39	2.71795
mRNA	ENSG00000272391	POM121C	0	-1.63	-0.6	2.71667
mRNA	ENSG00000162437	RAVER2	0	-1.22	-0.45	2.71111
mRNA	ENSG00000198795	ZNF521	0	-3.33	-1.23	2.70732
mRNA	ENSG00000118518	RNF146	0	-1.84	-0.68	2.70588
mRNA	ENSG00000136710	CCDC115	0	-1.38	-0.51	2.70588
mRNA	ENSG00000239779	WBP1	0	-3.19	-1.18	2.70339
mRNA	ENSG00000169371	SNUPN	0	-2.43	-0.9	2.7
mRNA	ENSG00000127947	PTPN12	0	-7.38	-2.75	2.68364
mRNA	ENSG00000178252	WDR6	0	-2.87	-1.07	2.68224
mRNA	ENSG00000197863	ZNF790	0	-1.52	-0.57	2.66667
mRNA	ENSG00000119402	FBXW2	0	-2.37	-0.89	2.66292
mRNA	ENSG00000114316	USP4	0	-1.33	-0.5	2.66
mRNA	ENSG00000168803	ADAL	0	-1.17	-0.44	2.65909
mRNA	ENSG00000120210	INSL6	0	-4.04	-1.52	2.65789
mRNA	ENSG00000171792	RHNO1	0	-1.94	-0.73	2.65753
mRNA	ENSG00000114742	WDR48	0	-2.39	-0.9	2.65556
mRNA	ENSG00000135473	PAN2	0	-1.59	-0.6	2.65
mRNA	ENSG00000114120	SLC25A36	0	-2.33	-0.88	2.64773
mRNA	ENSG00000145348	TBCK	0	-3.15	-1.19	2.64706
mRNA	ENSG00000150471	ADGRL3	0	-3.65	-1.38	2.64493
mRNA	ENSG00000124596	OARD1	0	-1.19	-0.45	2.64444
mRNA	ENSG00000114127	XRN1	0	-2.64	-1	2.64
mRNA	ENSG00000136826	KLF4	0	-7.96	-3.02	2.63576
mRNA	ENSG00000047188	YTHDC2	0	-1.71	-0.65	2.63077
mRNA	ENSG00000150401	DCUN1D2	0	-1.34	-0.51	2.62745
mRNA	ENSG00000166477	LEO1	0	-3.23	-1.23	2.62602
mRNA	ENSG00000221988	PPT2	0	-1.52	-0.58	2.62069
mRNA	ENSG00000114779	ABHD14B	0	-2.54	-0.97	2.61856
mRNA	ENSG00000132842	AP3B1	0	-1.78	-0.68	2.61765
mRNA	ENSG00000175785	PRIMA1	0	-3.61	-1.38	2.61594
mRNA	ENSG00000165934	CPSF2	0	-3.61	-1.38	2.61594
mRNA	ENSG00000163374	YY1AP1	0	-2.85	-1.09	2.61468
mRNA	ENSG00000095574	IKZF5	0	-2.01	-0.77	2.61039
mRNA	ENSG00000156304	SCAF4	0	-1.54	-0.59	2.61017
mRNA	ENSG00000133678	TMEM254	0	-1.59	-0.61	2.60656
mRNA	ENSG00000164754	RAD21	0	-4.82	-1.85	2.60541
mRNA	ENSG00000160305	DIP2A	0	-1.95	-0.75	2.6
mRNA	ENSG00000115840	SLC25A12	0	-2.7	-1.04	2.59615
mRNA	ENSG00000102974	CTCF	0	-1.66	-0.64	2.59375
mRNA	#N/A	BGIG9606_53601	0	-17.87	-6.89	2.59361
mRNA	#N/A	LOC102724219	0	-3.89	-1.5	2.59333
mRNA	ENSG00000148516	ZEB1	0	-30.13	-11.65	2.58627
mRNA	ENSG00000128731	HERC2	0	-1.42	-0.55	2.58182
mRNA	ENSG00000002586	CD99	0	-45.8	-17.8	2.57303
mRNA	ENSG00000116299	KIAA1324	0	-140.27	-54.53	2.57235
mRNA	ENSG00000116127	ALMS1	0	-2.88	-1.12	2.57143
mRNA	ENSG00000138617	PARP16	0	-1.54	-0.6	2.56667
mRNA	ENSG00000138036	DYNC2LI1	0	-2.95	-1.15	2.56522
mRNA	ENSG00000132849	PATJ	0	-1.61	-0.63	2.55556
mRNA	ENSG00000173992	CCS	0	-1.2	-0.47	2.55319
mRNA	ENSG00000152818	UTRN	0	-12.82	-5.03	2.54871
mRNA	ENSG00000105698	USF2	0	-6.08	-2.39	2.54393
mRNA	#N/A	LOC107985388	0	-1.88	-0.74	2.54054
mRNA	ENSG00000100767	PAPLN	0	-1.27	-0.5	2.54
mRNA	ENSG00000134874	DZIP1	0	-3.62	-1.43	2.53147
mRNA	ENSG00000147162	OGT	0	-3.92	-1.55	2.52903
mRNA	ENSG00000183354	KIAA2026	0	-3.16	-1.25	2.528
mRNA	ENSG00000177694	NAALADL2	0	-2.3	-0.91	2.52747
mRNA	ENSG00000072736	NFATC3	0	-3.26	-1.29	2.52713
mRNA	ENSG00000167258	CDK12	0	-3.33	-1.32	2.52273
mRNA	ENSG00000148450	MSRB2	0	-1.79	-0.71	2.52113
mRNA	ENSG00000166575	TMEM135	0	-1.84	-0.73	2.52055
mRNA	ENSG00000244682	FCGR2C	0	-2.01	-0.8	2.5125
mRNA	ENSG00000142082	SIRT3	0	-1.03	-0.41	2.5122
mRNA	ENSG00000183718	TRIM52	0	-1.03	-0.41	2.5122
mRNA	ENSG00000176209	SMIM19	0	-1.88	-0.75	2.50667
mRNA	ENSG00000186522	SEPT10	0	-2.83	-1.13	2.50442
mRNA	ENSG00000151292	CSNK1G3	0	-1.75	-0.7	2.5
mRNA	ENSG00000166974	MAPRE2	0	-1.4	-0.56	2.5
mRNA	ENSG00000205978	NYNRIN	0	-3.09	-1.24	2.49194
mRNA	ENSG00000131979	GCH1	0	-2.81	-1.13	2.48673
mRNA	ENSG00000113391	FAM172A	0	-3.28	-1.32	2.48485
mRNA	ENSG00000100191	SLC5A4	0	-2.21	-0.89	2.48315
mRNA	ENSG00000245680	ZNF585B	0	-1.34	-0.54	2.48148
mRNA	ENSG00000132522	GPS2	0	-2.53	-1.02	2.48039
mRNA	ENSG00000107581	EIF3A	0	-1.56	-0.63	2.47619
mRNA	ENSG00000159640	ACE	0	-3.93	-1.59	2.4717
mRNA	ENSG00000100201	DDX17	0	-25.75	-10.42	2.47121
mRNA	ENSG00000065883	CDK13	0	-1.63	-0.66	2.4697
mRNA	ENSG00000198160	MIER1	0	-1.97	-0.8	2.4625
mRNA	ENSG00000115239	ASB3	0	-1.28	-0.52	2.46154
mRNA	ENSG00000069869	NEDD4	0	-1.82	-0.74	2.45946
mRNA	ENSG00000187955	COL14A1	0	-17.33	-7.05	2.45816
mRNA	ENSG00000091831	ESR1	0	-4.35	-1.77	2.45763
mRNA	ENSG00000150459	SAP18	0	-4.87	-1.99	2.44724
mRNA	ENSG00000188419	CHM	0	-2.03	-0.83	2.44578
mRNA	ENSG00000105176	URI1	0	-1.54	-0.63	2.44444
mRNA	ENSG00000165516	KLHDC2	0	-2.64	-1.08	2.44444
mRNA	ENSG00000132424	PNISR	0	-10.78	-4.41	2.44444
mRNA	ENSG00000001629	ANKIB1	0	-2.32	-0.95	2.44211
mRNA	ENSG00000137815	RTF1	0	-1.66	-0.68	2.44118
mRNA	ENSG00000198482	ZNF808	0	-2.05	-0.84	2.44048
mRNA	ENSG00000101191	DIDO1	0	-3.27	-1.34	2.4403
mRNA	ENSG00000146966	DENND2A	0	-4.4	-1.81	2.43094
mRNA	ENSG00000154736	ADAMTS5	0	-4.02	-1.66	2.42169
mRNA	ENSG00000196628	TCF4	0	-5.54	-2.29	2.41921
mRNA	ENSG00000087076	HSD17B14	0	-2.08	-0.86	2.4186
mRNA	ENSG00000104687	GSR	0	-1.16	-0.48	2.41667
mRNA	ENSG00000069275	NUCKS1	0	-9.83	-4.07	2.41523
mRNA	ENSG00000198690	FAN1	0	-1.52	-0.63	2.4127
mRNA	ENSG00000198736	MSRB1	0	-1.93	-0.8	2.4125
mRNA	ENSG00000150760	DOCK1	0	-6.97	-2.89	2.41176
mRNA	ENSG00000161551	ZNF577	0	-1.95	-0.81	2.40741
mRNA	#N/A	BGIG9606_40634	0	-1.3	-0.54	2.40741
mRNA	ENSG00000172340	SUCLG2	0	-3.82	-1.59	2.40252
mRNA	ENSG00000148671	ADIRF	0	-13.59	-5.66	2.40106
mRNA	ENSG00000137337	MDC1	0	-1.92	-0.8	2.4
mRNA	ENSG00000096092	TMEM14A	0	-1.87	-0.78	2.39744
mRNA	ENSG00000179094	PER1	0	-7.4	-3.1	2.3871
mRNA	ENSG00000154274	C4ORF19	0	-4.51	-1.89	2.38624
mRNA	ENSG00000100299	ARSA	0	-1.67	-0.7	2.38571
mRNA	ENSG00000182919	C11ORF54	0	-1.86	-0.78	2.38462
mRNA	#N/A	BGIG9606_53853	0	-1.86	-0.78	2.38462
mRNA	ENSG00000170322	NFRKB	0	-1.19	-0.5	2.38
mRNA	ENSG00000126870	WDR60	0	-4.03	-1.7	2.37059
mRNA	ENSG00000198105	ZNF248	0	-5.95	-2.51	2.37052
mRNA	ENSG00000196912	ANKRD36B	0	-20.85	-8.8	2.36932
mRNA	ENSG00000081479	LRP2	0	-3.95	-1.67	2.36527
mRNA	ENSG00000165006	UBAP1	0	-2.93	-1.24	2.3629
mRNA	ENSG00000119906	SLF2	0	-3.78	-1.6	2.3625
mRNA	ENSG00000106484	MEST	0	-1.11	-0.47	2.3617
mRNA	ENSG00000145241	CENPC	0	-1.77	-0.75	2.36
mRNA	ENSG00000115525	ST3GAL5	0	-1.77	-0.75	2.36
mRNA	ENSG00000049618	ARID1B	0	-5.52	-2.34	2.35897
mRNA	ENSG00000172345	STARD5	0	-3.3	-1.4	2.35714
mRNA	ENSG00000198523	PLN	0	-5.77	-2.45	2.3551
mRNA	ENSG00000196154	S100A4	0	-33.25	-14.13	2.35315
mRNA	ENSG00000106460	TMEM106B	0	-1.67	-0.71	2.35211
mRNA	ENSG00000075643	MOCOS	0	-13.71	-5.83	2.35163
mRNA	ENSG00000136044	APPL2	0	-4.91	-2.09	2.34928
mRNA	ENSG00000171865	RNASEH1	0	-1.01	-0.43	2.34884
mRNA	ENSG00000166997	CNPY4	0	-2.16	-0.92	2.34783
mRNA	ENSG00000158286	RNF207	0	-1.08	-0.46	2.34783
mRNA	ENSG00000127329	PTPRB	0	-7.16	-3.05	2.34754
mRNA	ENSG00000130595	TNNT3	0	-1.9	-0.81	2.34568
mRNA	ENSG00000214941	ZSWIM7	0	-1.1	-0.47	2.34043
mRNA	ENSG00000109906	ZBTB16	0	-25.93	-11.08	2.34025
mRNA	ENSG00000188312	CENPP	0	-1.17	-0.5	2.34
mRNA	#N/A	BGIG9606_54949	0	-1.45	-0.62	2.33871
mRNA	ENSG00000101040	ZMYND8	0	-2.78	-1.19	2.33613
mRNA	ENSG00000072062	PRKACA	0	-8.71	-3.73	2.33512
mRNA	ENSG00000165813	CCDC186	0	-1.47	-0.63	2.33333
mRNA	ENSG00000164116	GUCY1A1	0	-4.61	-1.98	2.32828
mRNA	ENSG00000196730	DAPK1	0	-2.14	-0.92	2.32609
mRNA	ENSG00000105323	HNRNPUL1	0	-8.52	-3.67	2.32153
mRNA	ENSG00000198420	TCAF1	0	-2.53	-1.09	2.3211
mRNA	ENSG00000198728	LDB1	0	-7.78	-3.36	2.31548
mRNA	ENSG00000187416	LHFPL3	0	-19.91	-8.6	2.31512
mRNA	ENSG00000174373	RALGAPA1	0	-2.66	-1.15	2.31304
mRNA	ENSG00000166734	CASC4	0	-6.67	-2.89	2.30796
mRNA	ENSG00000081386	ZNF510	0	-1.45	-0.63	2.30159
mRNA	ENSG00000155970	MICU3	0	-2.48	-1.08	2.2963
mRNA	ENSG00000169592	INO80E	0	-4.75	-2.07	2.29469
mRNA	ENSG00000187446	CHP1	0	-1.17	-0.51	2.29412
mRNA	ENSG00000189339	SLC35E2B	0	-4.31	-1.88	2.29255
mRNA	ENSG00000164307	ERAP1	0	-5.34	-2.33	2.29185
mRNA	ENSG00000164088	PPM1M	0	-1.26	-0.55	2.29091
mRNA	ENSG00000178917	ZNF852	0	-3	-1.31	2.29008
mRNA	#N/A	BGIG9606_54927	0	-1.58	-0.69	2.28986
mRNA	ENSG00000198169	ZNF251	0	-1.9	-0.83	2.28916
mRNA	ENSG00000146063	TRIM41	0	-1.67	-0.73	2.28767
mRNA	#N/A	BGIG9606_55243	0	-1.05	-0.46	2.28261
mRNA	ENSG00000172270	BSG	0	-7.69	-3.37	2.2819
mRNA	ENSG00000006282	SPATA20	0	-2.51	-1.1	2.28182
mRNA	ENSG00000103168	TAF1C	0	-2.44	-1.07	2.28037
mRNA	ENSG00000079102	RUNX1T1	0	-6.29	-2.76	2.27899
mRNA	ENSG00000083290	ULK2	0	-2.39	-1.05	2.27619
mRNA	ENSG00000189283	FHIT	0	-1.5	-0.66	2.27273
mRNA	ENSG00000106006	HOXA6	0	-1.84	-0.81	2.2716
mRNA	ENSG00000137070	IL11RA	0	-1.93	-0.85	2.27059
mRNA	ENSG00000160953	MUM1	0	-2.77	-1.22	2.27049
mRNA	ENSG00000237440	ZNF737	0	-1.43	-0.63	2.26984
mRNA	ENSG00000196151	WDSUB1	0	-1.27	-0.56	2.26786
mRNA	ENSG00000100813	ACIN1	0	-5.96	-2.63	2.26616
mRNA	ENSG00000145476	CYP4V2	0	-1.72	-0.76	2.26316
mRNA	ENSG00000104823	ECH1	0	-5.77	-2.55	2.26275
mRNA	ENSG00000083896	YTHDC1	0	-3.02	-1.34	2.25373
mRNA	ENSG00000151422	FER	0	-5.79	-2.57	2.25292
mRNA	ENSG00000116497	S100PBP	0	-3.49	-1.55	2.25161
mRNA	ENSG00000147364	FBXO25	0	-2.7	-1.2	2.25
mRNA	ENSG00000114439	BBX	0	-4.5	-2	2.25
mRNA	ENSG00000174804	FZD4	0	-5.15	-2.29	2.24891
mRNA	#N/A	BGIG9606_54402	0	-45.95	-20.5	2.24146
mRNA	ENSG00000085224	ATRX	0	-6	-2.68	2.23881
mRNA	ENSG00000065029	ZNF76	0	-1.96	-0.88	2.22727
mRNA	ENSG00000104133	SPG11	0	-3.94	-1.77	2.22599
mRNA	ENSG00000174428	GTF2IRD2B	0	-4.45	-2	2.225
mRNA	ENSG00000259024	TVP23C-CDRT4	0	-2.09	-0.94	2.2234
mRNA	ENSG00000128655	PDE11A	0	-12.53	-5.64	2.22163
mRNA	ENSG00000154240	CEP112	0	-4.82	-2.17	2.2212
mRNA	#N/A	BGIG9606_55173	0	-46.11	-20.76	2.2211
mRNA	ENSG00000014824	SLC30A9	0	-1.42	-0.64	2.21875
mRNA	ENSG00000196263	ZNF471	0	-1.44	-0.65	2.21538
mRNA	ENSG00000143344	RGL1	0	-4.12	-1.86	2.21505
mRNA	ENSG00000196199	MPHOSPH8	0	-3.41	-1.54	2.21429
mRNA	ENSG00000171827	ZNF570	0	-1.68	-0.76	2.21053
mRNA	ENSG00000131584	ACAP3	0	-1.39	-0.63	2.20635
mRNA	ENSG00000109685	NSD2	0	-1.83	-0.83	2.20482
mRNA	ENSG00000188158	NHS	0	-1.54	-0.7	2.2
mRNA	ENSG00000134146	DPH6	0	-1.1	-0.5	2.2
mRNA	ENSG00000172349	IL16	0	-1.65	-0.75	2.2
mRNA	ENSG00000051382	PIK3CB	0	-1.43	-0.65	2.2
mRNA	ENSG00000107282	APBA1	0	-6.07	-2.76	2.19928
mRNA	ENSG00000164597	COG5	0	-2.55	-1.16	2.19828
mRNA	ENSG00000184898	RBM43	0	-1.23	-0.56	2.19643
mRNA	ENSG00000197782	ZNF780A	0	-1.03	-0.47	2.19149
mRNA	ENSG00000113141	IK	0	-8.66	-3.96	2.18687
mRNA	ENSG00000204120	GIGYF2	0	-5.37	-2.46	2.18293
mRNA	ENSG00000068745	IP6K2	0	-5.87	-2.69	2.18216
mRNA	ENSG00000196236	XPNPEP3	0	-2.29	-1.05	2.18095
mRNA	ENSG00000150477	KIAA1328	0	-2.55	-1.17	2.17949
mRNA	ENSG00000218739	CEBPZOS	0	-4.51	-2.07	2.17874
mRNA	ENSG00000159905	ZNF221	0	-1.11	-0.51	2.17647
mRNA	ENSG00000121289	CEP89	0	-2.37	-1.09	2.17431
mRNA	ENSG00000099622	CIRBP	0	-20.5	-9.43	2.17391
mRNA	ENSG00000080823	MOK	0	-2.65	-1.22	2.17213
mRNA	ENSG00000175105	ZNF654	0	-1.15	-0.53	2.16981
mRNA	ENSG00000165275	TRMT10B	0	-2.06	-0.95	2.16842
mRNA	ENSG00000105737	GRIK5	0	-1.04	-0.48	2.16667
mRNA	#N/A	CNPY3-GNMT	0	-2.1	-0.97	2.16495
mRNA	ENSG00000069667	RORA	0	-4.63	-2.14	2.16355
mRNA	ENSG00000163848	ZNF148	0	-2.12	-0.98	2.16327
mRNA	ENSG00000186314	PRELID2	0	-1.6	-0.74	2.16216
mRNA	ENSG00000204231	RXRB	0	-1.47	-0.68	2.16176
mRNA	ENSG00000163815	CLEC3B	0	-29.15	-13.49	2.16086
mRNA	ENSG00000107954	NEURL1	0	-2.18	-1.01	2.15842
mRNA	ENSG00000101574	METTL4	0	-1.1	-0.51	2.15686
mRNA	ENSG00000166164	BRD7	0	-3.55	-1.65	2.15152
mRNA	ENSG00000146776	ATXN7L1	0	-1.29	-0.6	2.15
mRNA	ENSG00000167363	FN3K	0	-1.29	-0.6	2.15
mRNA	#N/A	BGIG9606_52404	0	-4.6	-2.14	2.14953
mRNA	ENSG00000176438	SYNE3	0	-1.59	-0.74	2.14865
mRNA	ENSG00000172728	FUT10	0	-2.32	-1.08	2.14815
mRNA	ENSG00000118200	CAMSAP2	0	-1.46	-0.68	2.14706
mRNA	#N/A	BGIG9606_55240	0	-2.21	-1.03	2.14563
mRNA	ENSG00000160284	SPATC1L	0	-2.08	-0.97	2.14433
mRNA	ENSG00000078403	MLLT10	0	-3.62	-1.69	2.14201
mRNA	ENSG00000173065	FAM222B	0	-1.82	-0.85	2.14118
mRNA	ENSG00000065413	ANKRD44	0	-2.93	-1.37	2.13869
mRNA	#N/A	BGIG9606_55199	0	-1.39	-0.65	2.13846
mRNA	ENSG00000196911	KPNA5	0	-1.41	-0.66	2.13636
mRNA	ENSG00000120093	HOXB3	0	-2.05	-0.96	2.13542
mRNA	ENSG00000138640	FAM13A	0	-3.82	-1.79	2.13408
mRNA	ENSG00000161533	ACOX1	0	-1.6	-0.75	2.13333
mRNA	ENSG00000104427	ZC2HC1A	0	-3.43	-1.61	2.13043
mRNA	ENSG00000157045	NTAN1	0	-4.3	-2.02	2.12871
mRNA	ENSG00000152620	NADK2	0	-3.44	-1.62	2.12346
mRNA	ENSG00000110090	CPT1A	0	-2.08	-0.98	2.12245
mRNA	ENSG00000126883	NUP214	0	-1.93	-0.91	2.12088
mRNA	ENSG00000198799	LRIG2	0	-1.25	-0.59	2.11864
mRNA	ENSG00000077254	USP33	0	-6.92	-3.27	2.11621
mRNA	ENSG00000171295	ZNF440	0	-1.12	-0.53	2.11321
mRNA	ENSG00000139631	CSAD	0	-6.05	-2.87	2.10801
mRNA	ENSG00000050748	MAPK9	0	-1.41	-0.67	2.10448
mRNA	ENSG00000119787	ATL2	0	-4.03	-1.92	2.09896
mRNA	ENSG00000273513	TBC1D3K	0	-1.07	-0.51	2.09804
mRNA	ENSG00000182628	SKA2	0	-2.81	-1.34	2.09701
mRNA	ENSG00000100105	PATZ1	0	-1.11	-0.53	2.09434
mRNA	ENSG00000111653	ING4	0	-2.89	-1.38	2.0942
mRNA	ENSG00000257923	CUX1	0	-11.33	-5.42	2.09041
mRNA	ENSG00000184939	ZFP90	0	-2.73	-1.31	2.08397
mRNA	ENSG00000134744	TUT4	0	-4.25	-2.04	2.08333
mRNA	ENSG00000130702	LAMA5	0	-4	-1.92	2.08333
mRNA	ENSG00000203950	RTL8A	0	-4.93	-2.37	2.08017
mRNA	#N/A	BGIG9606_47992	0	-2.91	-1.4	2.07857
mRNA	ENSG00000120925	RNF170	0	-1.08	-0.52	2.07692
mRNA	ENSG00000188070	C11ORF95	0	-1.66	-0.8	2.075
mRNA	ENSG00000076067	RBMS2	0	-13.13	-6.33	2.07425
mRNA	ENSG00000066427	ATXN3	0	-2.28	-1.1	2.07273
mRNA	ENSG00000185261	KIAA0825	0	-6.86	-3.31	2.07251
mRNA	ENSG00000106785	TRIM14	0	-1.47	-0.71	2.07042
mRNA	ENSG00000180440	SERTM1	0	-2.09	-1.01	2.06931
mRNA	ENSG00000150455	TIRAP	0	-1.3	-0.63	2.06349
mRNA	ENSG00000140990	NDUFB10	0	-11.77	-5.71	2.0613
mRNA	#N/A	LOC107987364	0	-1.36	-0.66	2.06061
mRNA	ENSG00000162819	BROX	0	-4.12	-2	2.06
mRNA	ENSG00000140326	CDAN1	0	-2.51	-1.22	2.05738
mRNA	ENSG00000131437	KIF3A	0	-3.2	-1.56	2.05128
mRNA	ENSG00000186566	GPATCH8	0	-2.83	-1.38	2.05072
mRNA	ENSG00000205683	DPF3	0	-3.76	-1.84	2.04348
mRNA	ENSG00000101126	ADNP	0	-2.53	-1.24	2.04032
mRNA	ENSG00000169871	TRIM56	0	-2.1	-1.03	2.03883
mRNA	ENSG00000178038	ALS2CL	0	-2.12	-1.04	2.03846
mRNA	ENSG00000113838	TBCCD1	0	-1.65	-0.81	2.03704
mRNA	ENSG00000143416	SELENBP1	0	-3.01	-1.48	2.03378
mRNA	#N/A	BGIG9606_55250	0	-36.75	-18.07	2.03376
mRNA	ENSG00000196369	SRGAP2B	0	-1.81	-0.89	2.03371
mRNA	ENSG00000198064	NPIPB13	0	-1.22	-0.6	2.03333
mRNA	#N/A	LOC105371371	0	-1.22	-0.6	2.03333
mRNA	ENSG00000138794	CASP6	0	-1.54	-0.76	2.02632
mRNA	ENSG00000235194	PPP1R3E	0	-4.19	-2.07	2.02415
mRNA	ENSG00000164675	IQUB	0	-1.72	-0.85	2.02353
mRNA	ENSG00000186815	TPCN1	0	-5.28	-2.61	2.02299
mRNA	ENSG00000077264	PAK3	0	-2.75	-1.36	2.02206
mRNA	ENSG00000205593	DENND6B	0	-1.21	-0.6	2.01667
mRNA	ENSG00000141376	BCAS3	0	-6.39	-3.17	2.01577
mRNA	ENSG00000128739	SNRPN	0	-7.49	-3.72	2.01344
mRNA	ENSG00000047230	CTPS2	0	-1.81	-0.9	2.01111
mRNA	ENSG00000130856	ZNF236	0	-1.97	-0.98	2.0102
mRNA	ENSG00000100888	CHD8	0	-4.36	-2.17	2.00922
mRNA	ENSG00000196670	ZFP62	0	-2.29	-1.14	2.00877
mRNA	ENSG00000120896	SORBS3	0	-15.34	-7.67	2
mRNA	ENSG00000157978	LDLRAP1	0	-1.16	-0.58	2
mRNA	ENSG00000204172	AGAP9	0	-2.14	-1.07	2
mRNA	ENSG00000154957	ZNF18	0	-1.06	-0.53	2
mRNA	ENSG00000058453	CROCC	0	-1.18	-0.59	2
mRNA	ENSG00000158691	ZSCAN12	0	-1.26	-0.63	2
mRNA	ENSG00000131374	TBC1D5	0	-3.32	-1.66	2
mRNA	ENSG00000078674	PCM1	0	-8.11	-4.06	1.99754
mRNA	ENSG00000116191	RALGPS2	0	-3.69	-1.85	1.99459
mRNA	ENSG00000101079	NDRG3	0	-3.23	-1.62	1.99383
mRNA	ENSG00000070366	SMG6	0	-5.04	-2.53	1.99209
mRNA	ENSG00000203778	FAM229B	0	-2.21	-1.11	1.99099
mRNA	ENSG00000139910	NOVA1	0	-1.79	-0.9	1.98889
mRNA	ENSG00000143603	KCNN3	0	-1.71	-0.86	1.98837
mRNA	ENSG00000083123	BCKDHB	0	-2.72	-1.37	1.9854
mRNA	ENSG00000268043	NBPF12	0	-10.14	-5.11	1.98434
mRNA	ENSG00000148690	FRA10AC1	0	-1.13	-0.57	1.98246
mRNA	ENSG00000186687	LYRM7	0	-1.11	-0.56	1.98214
mRNA	ENSG00000085365	SCAMP1	0	-2.14	-1.08	1.98148
mRNA	ENSG00000173369	C1QB	0	-27.6	-13.94	1.97991
mRNA	ENSG00000049540	ELN	0	-116.81	-59.08	1.97715
mRNA	#N/A	BGIG9606_42134	0	-3.93	-1.99	1.97487
mRNA	ENSG00000174606	ANGEL2	0	-1.54	-0.78	1.97436
mRNA	ENSG00000111450	STX2	0	-2.94	-1.49	1.97315
mRNA	ENSG00000146276	GABRR1	0	-1.46	-0.74	1.97297
mRNA	ENSG00000067836	ROGDI	0	-1.46	-0.74	1.97297
mRNA	ENSG00000104889	RNASEH2A	0	-7.06	-3.58	1.97207
mRNA	ENSG00000178338	ZNF354B	0	-3.45	-1.75	1.97143
mRNA	ENSG00000100350	FOXRED2	0	-1.36	-0.69	1.97101
mRNA	ENSG00000115504	EHBP1	0	-10.6	-5.38	1.97026
mRNA	ENSG00000170011	MYRIP	0	-3.15	-1.6	1.96875
mRNA	ENSG00000139675	HNRNPA1L2	0	-1.22	-0.62	1.96774
mRNA	ENSG00000014914	MTMR11	0	-1.2	-0.61	1.96721
mRNA	ENSG00000165669	FAM204A	0	-4.11	-2.09	1.96651
mRNA	ENSG00000105379	ETFB	0	-3.42	-1.74	1.96552
mRNA	ENSG00000185070	FLRT2	0	-4.93	-2.51	1.96414
mRNA	ENSG00000155428	TRIM74	0	-14.16	-7.21	1.96394
mRNA	ENSG00000140044	JDP2	0	-2.12	-1.08	1.96296
mRNA	ENSG00000172456	FGGY	0	-2.1	-1.07	1.96262
mRNA	ENSG00000054282	SDCCAG8	0	-2.57	-1.31	1.96183
mRNA	ENSG00000136011	STAB2	0	-1.02	-0.52	1.96154
mRNA	ENSG00000198718	TOGARAM1	0	-1.49	-0.76	1.96053
mRNA	ENSG00000107077	KDM4C	0	-2.9	-1.48	1.95946
mRNA	ENSG00000186834	HEXIM1	0	-1.43	-0.73	1.9589
mRNA	ENSG00000004660	CAMKK1	0	-1.43	-0.73	1.9589
mRNA	ENSG00000032219	ARID4A	0	-1.84	-0.94	1.95745
mRNA	ENSG00000127083	OMD	0	-3.64	-1.86	1.95699
mRNA	ENSG00000198932	GPRASP1	0	-1.82	-0.93	1.95699
mRNA	ENSG00000072422	RHOBTB1	0	-1.8	-0.92	1.95652
mRNA	ENSG00000129680	MAP7D3	0	-1.33	-0.68	1.95588
mRNA	ENSG00000108239	TBC1D12	0	-1.66	-0.85	1.95294
mRNA	ENSG00000129473	BCL2L2	0	-5.39	-2.76	1.9529
mRNA	ENSG00000198909	MAP3K3	0	-2.05	-1.05	1.95238
mRNA	ENSG00000198131	ZNF544	0	-3.45	-1.77	1.94915
mRNA	ENSG00000165929	TC2N	0	-4.59	-2.36	1.94492
mRNA	ENSG00000117625	RCOR3	0	-3.42	-1.76	1.94318
mRNA	ENSG00000141232	TOB1	0	-4.72	-2.43	1.94239
mRNA	ENSG00000270800	RPS10-NUDT3	0	-12.74	-6.56	1.94207
mRNA	ENSG00000147548	NSD3	0	-4.68	-2.41	1.94191
mRNA	ENSG00000187650	VMAC	0	-1.65	-0.85	1.94118
mRNA	ENSG00000128849	CGNL1	0	-2.89	-1.49	1.9396
mRNA	ENSG00000108443	RPS6KB1	0	-2.21	-1.14	1.9386
mRNA	ENSG00000177363	LRRN4CL	0	-2.83	-1.46	1.93836
mRNA	ENSG00000148218	ALAD	0	-3.12	-1.61	1.93789
mRNA	ENSG00000227124	ZNF717	0	-1.55	-0.8	1.9375
mRNA	ENSG00000148737	TCF7L2	0	-18.58	-9.59	1.93743
mRNA	ENSG00000197603	CPLANE1	0	-4.28	-2.21	1.93665
mRNA	#N/A	LOC102723382	0	-1.14	-0.59	1.9322
mRNA	ENSG00000204410	MSH5	0	-1.1	-0.57	1.92982
mRNA	ENSG00000004534	RBM6	0	-8.5	-4.41	1.92744
mRNA	ENSG00000187866	FAM122A	0	-1.58	-0.82	1.92683
mRNA	#N/A	BGIG9606_39357	0	-2.62	-1.36	1.92647
mRNA	ENSG00000092847	AGO1	0	-2.81	-1.46	1.92466
mRNA	ENSG00000175467	SART1	0	-1.02	-0.53	1.92453
mRNA	ENSG00000197608	ZNF841	0	-3.02	-1.57	1.92357
mRNA	ENSG00000204161	TMEM273	0	-3.17	-1.65	1.92121
mRNA	ENSG00000074603	DPP8	0	-2.67	-1.39	1.92086
mRNA	ENSG00000118507	AKAP7	0	-1.19	-0.62	1.91935
mRNA	ENSG00000165359	INTS6L	0	-1.4	-0.73	1.91781
mRNA	ENSG00000216937	CCDC7	0	-3.7	-1.93	1.9171
mRNA	ENSG00000130731	METTL26	0	-3.16	-1.65	1.91515
mRNA	ENSG00000125520	SLC2A4RG	0	-6.06	-3.17	1.91167
mRNA	ENSG00000149212	SESN3	0	-4.72	-2.47	1.91093
mRNA	ENSG00000196275	GTF2IRD2	0	-1.28	-0.67	1.91045
mRNA	ENSG00000146414	SHPRH	0	-3.07	-1.61	1.90683
mRNA	ENSG00000140939	NOL3	0	-3.81	-2	1.905
mRNA	ENSG00000186063	AIDA	0	-10.97	-5.76	1.90451
mRNA	ENSG00000143970	ASXL2	0	-1.75	-0.92	1.90217
mRNA	#N/A	BGIG9606_55133	0	-1.54	-0.81	1.90123
mRNA	ENSG00000109118	PHF12	0	-2.81	-1.48	1.89865
mRNA	ENSG00000176953	NFATC2IP	0	-2.6	-1.37	1.89781
mRNA	ENSG00000198466	ZNF587	0	-2.22	-1.17	1.89744
mRNA	ENSG00000177830	CHID1	0	-4.25	-2.24	1.89732
mRNA	ENSG00000183579	ZNRF3	0	-4.39	-2.32	1.89224
mRNA	ENSG00000204314	PRRT1	0	-1.04	-0.55	1.89091
mRNA	ENSG00000135093	USP30	0	-1.55	-0.82	1.89024
mRNA	ENSG00000177888	ZBTB41	0	-1.89	-1	1.89
mRNA	ENSG00000100568	VTI1B	0	-5.99	-3.17	1.88959
mRNA	ENSG00000149090	PAMR1	0	-6.53	-3.46	1.88728
mRNA	ENSG00000274512	TBC1D3L	0	-1.17	-0.62	1.8871
mRNA	ENSG00000254004	ZNF260	0	-1.98	-1.05	1.88571
mRNA	ENSG00000263002	ZNF234	0	-1.13	-0.6	1.88333
mRNA	ENSG00000164659	KIAA1324L	0	-1.11	-0.59	1.88136
mRNA	ENSG00000122507	BBS9	0	-2.95	-1.57	1.87898
mRNA	ENSG00000119640	ACYP1	0	-1.39	-0.74	1.87838
mRNA	ENSG00000187792	ZNF70	0	-1.54	-0.82	1.87805
mRNA	ENSG00000107554	DNMBP	0	-5.39	-2.87	1.87805
mRNA	ENSG00000095787	WAC	0	-8.39	-4.47	1.87696
mRNA	ENSG00000196312	MFSD14C	0	-4.24	-2.26	1.87611
mRNA	#N/A	BGIG9606_37298	0	-1.5	-0.8	1.875
mRNA	ENSG00000144026	ZNF514	0	-3.5	-1.87	1.87166
mRNA	ENSG00000177606	JUN	0	-15.45	-8.26	1.87046
mRNA	ENSG00000147133	TAF1	0	-4.86	-2.6	1.86923
mRNA	ENSG00000178188	SH2B1	0	-4.65	-2.49	1.86747
mRNA	ENSG00000174796	THAP6	0	-2.09	-1.12	1.86607
mRNA	ENSG00000048649	RSF1	0	-5.28	-2.83	1.86572
mRNA	ENSG00000136717	BIN1	0	-8.13	-4.38	1.85616
mRNA	ENSG00000255302	EID1	0	-5.79	-3.12	1.85577
mRNA	ENSG00000116668	SWT1	0	-1.15	-0.62	1.85484
mRNA	ENSG00000071794	HLTF	0	-2.15	-1.16	1.85345
mRNA	ENSG00000104964	AES	0	-51.87	-27.99	1.85316
mRNA	ENSG00000165632	TAF3	0	-1.13	-0.61	1.85246
mRNA	ENSG00000146463	ZMYM4	0	-4.52	-2.44	1.85246
mRNA	ENSG00000175938	ORAI3	0	-1.63	-0.88	1.85227
mRNA	ENSG00000121064	SCPEP1	0	-2.5	-1.35	1.85185
mRNA	ENSG00000203965	EFCAB7	0	-1	-0.54	1.85185
mRNA	ENSG00000157259	GATAD1	0	-2.37	-1.28	1.85156
mRNA	ENSG00000176771	NCKAP5	0	-1.24	-0.67	1.85075
mRNA	ENSG00000171291	ZNF439	0	-1.85	-1	1.85
mRNA	ENSG00000164609	SLU7	0	-1.35	-0.73	1.84932
mRNA	ENSG00000144451	SPAG16	0	-2.33	-1.26	1.84921
mRNA	ENSG00000103351	CLUAP1	0	-2.9	-1.57	1.84713
mRNA	ENSG00000119638	NEK9	0	-4.71	-2.55	1.84706
mRNA	ENSG00000244754	N4BP2L2	0	-12.91	-6.99	1.84692
mRNA	ENSG00000130653	PNPLA7	0	-2.14	-1.16	1.84483
mRNA	ENSG00000137145	DENND4C	0	-6.51	-3.53	1.84419
mRNA	ENSG00000147526	TACC1	0	-37.8	-20.51	1.843
mRNA	ENSG00000167674	HDGFL2	0	-3.63	-1.97	1.84264
mRNA	ENSG00000183495	EP400	0	-1.4	-0.76	1.84211
mRNA	ENSG00000160539	PLPP7	0	-1.27	-0.69	1.84058
mRNA	ENSG00000148143	ZNF462	0	-2.7	-1.47	1.83673
mRNA	ENSG00000197343	ZNF655	0	-5.62	-3.06	1.8366
mRNA	ENSG00000163945	UVSSA	0	-2.35	-1.28	1.83594
mRNA	ENSG00000100490	CDKL1	0	-5.03	-2.74	1.83577
mRNA	ENSG00000048342	CC2D2A	0	-5.65	-3.08	1.83442
mRNA	ENSG00000196704	AMZ2	0	-2.31	-1.26	1.83333
mRNA	ENSG00000205221	VIT	0	-4.25	-2.32	1.8319
mRNA	ENSG00000126705	AHDC1	0	-4.54	-2.48	1.83065
mRNA	ENSG00000198369	SPRED2	0	-1.08	-0.59	1.83051
mRNA	ENSG00000196700	ZNF512B	0	-1.94	-1.06	1.83019
mRNA	ENSG00000112200	ZNF451	0	-2.8	-1.53	1.83007
mRNA	ENSG00000068137	PLEKHH3	0	-1.48	-0.81	1.82716
mRNA	ENSG00000124198	ARFGEF2	0	-81.34	-44.54	1.82622
mRNA	ENSG00000099940	SNAP29	0	-1.04	-0.57	1.82456
mRNA	ENSG00000139718	SETD1B	0	-2.28	-1.25	1.824
mRNA	ENSG00000173041	ZNF680	0	-2.02	-1.11	1.81982
mRNA	ENSG00000188026	RILPL1	0	-2.11	-1.16	1.81897
mRNA	ENSG00000160299	PCNT	0	-2.2	-1.21	1.81818
mRNA	ENSG00000083828	ZNF586	0	-1.6	-0.88	1.81818
mRNA	ENSG00000066739	ATG2B	0	-1.98	-1.09	1.81651
mRNA	ENSG00000131016	AKAP12	0	-24.17	-13.31	1.81593
mRNA	ENSG00000103175	WFDC1	0	-7.77	-4.28	1.81542
mRNA	ENSG00000272573	MUSTN1	0	-2.94	-1.62	1.81481
mRNA	ENSG00000107669	ATE1	0	-1.76	-0.97	1.81443
mRNA	#N/A	LOC105369246	0	-3.03	-1.67	1.81437
mRNA	ENSG00000101596	SMCHD1	0	-5.66	-3.12	1.8141
mRNA	ENSG00000168300	PCMTD1	0	-8.26	-4.56	1.8114
mRNA	ENSG00000214652	ZNF727	0	-1.52	-0.84	1.80952
mRNA	ENSG00000187954	CYHR1	0	-1.23	-0.68	1.80882
mRNA	ENSG00000203791	EEF1AKMT2	0	-1.39	-0.77	1.80519
mRNA	ENSG00000174483	BBS1	0	-2.49	-1.38	1.80435
mRNA	ENSG00000131381	RBSN	0	-1.1	-0.61	1.80328
mRNA	ENSG00000136643	RPS6KC1	0	-1.19	-0.66	1.80303
mRNA	ENSG00000162944	RFTN2	0	-1.28	-0.71	1.80282
mRNA	ENSG00000128000	ZNF780B	0	-1.62	-0.9	1.8
mRNA	ENSG00000187244	BCAM	0	-7.2	-4	1.8
mRNA	ENSG00000115274	INO80B	0	-2.34	-1.3	1.8
mRNA	ENSG00000154856	APCDD1	0	-13.85	-7.7	1.7987
mRNA	ENSG00000126653	NSRP1	0	-4.82	-2.68	1.79851
mRNA	ENSG00000163946	FAM208A	0	-3.47	-1.93	1.79793
mRNA	ENSG00000215790	SLC35E2A	0	-3.47	-1.93	1.79793
mRNA	ENSG00000174501	ANKRD36C	0	-13.86	-7.71	1.79767
mRNA	ENSG00000183856	IQGAP3	0	-4.78	-2.67	1.79026
mRNA	ENSG00000152926	ZNF117	0	-1.02	-0.57	1.78947
mRNA	ENSG00000174807	CD248	0	-36.68	-20.52	1.78752
mRNA	ENSG00000253304	TMEM200B	0	-3.11	-1.74	1.78736
mRNA	ENSG00000163125	RPRD2	0	-5.27	-2.95	1.78644
mRNA	ENSG00000173715	C11ORF80	0	-1.25	-0.7	1.78571
mRNA	ENSG00000176909	MAMSTR	0	-1	-0.56	1.78571
mRNA	#N/A	BGIG9606_50617	0	-3.64	-2.04	1.78431
mRNA	ENSG00000135931	ARMC9	0	-3.05	-1.71	1.78363
mRNA	ENSG00000061987	MON2	0	-2.8	-1.57	1.78344
mRNA	ENSG00000140543	DET1	0	-1.07	-0.6	1.78333
mRNA	ENSG00000083544	TDRD3	0	-3.19	-1.79	1.78212
mRNA	ENSG00000138162	TACC2	0	-2.85	-1.6	1.78125
mRNA	ENSG00000112033	PPARD	0	-25.67	-14.42	1.78017
mRNA	ENSG00000091164	TXNL1	0	-1.05	-0.59	1.77966
mRNA	ENSG00000248487	ABHD14A	0	-2.26	-1.27	1.77953
mRNA	ENSG00000138769	CDKL2	0	-1.44	-0.81	1.77778
mRNA	ENSG00000127511	SIN3B	0	-2.47	-1.39	1.77698
mRNA	ENSG00000087365	SF3B2	0	-1.19	-0.67	1.77612
mRNA	ENSG00000164151	ICE1	0	-1.42	-0.8	1.775
mRNA	ENSG00000213930	GALT	0	-1.42	-0.8	1.775
mRNA	ENSG00000064999	ANKS1A	0	-6.85	-3.86	1.77461
mRNA	ENSG00000154767	XPC	0	-1.81	-1.02	1.77451
mRNA	ENSG00000175193	PARL	0	-1.65	-0.93	1.77419
mRNA	ENSG00000134461	ANKRD16	0	-2.27	-1.28	1.77344
mRNA	ENSG00000114982	KANSL3	0	-1.72	-0.97	1.7732
mRNA	ENSG00000090686	USP48	0	-4.61	-2.6	1.77308
mRNA	ENSG00000126822	PLEKHG3	0	-10.81	-6.1	1.77213
mRNA	ENSG00000100448	CTSG	0	-1.01	-0.57	1.77193
mRNA	ENSG00000111801	BTN3A3	0	-3.26	-1.84	1.77174
mRNA	ENSG00000198315	ZKSCAN8	0	-2.09	-1.18	1.77119
mRNA	ENSG00000104852	SNRNP70	0	-10.93	-6.18	1.76861
mRNA	ENSG00000100151	PICK1	0	-1.45	-0.82	1.76829
mRNA	ENSG00000119912	IDE	0	-3.27	-1.85	1.76757
mRNA	ENSG00000138688	KIAA1109	0	-6.73	-3.81	1.7664
mRNA	ENSG00000173511	VEGFB	0	-29.21	-16.54	1.76602
mRNA	ENSG00000181638	ZFP41	0	-1.66	-0.94	1.76596
mRNA	ENSG00000105426	PTPRS	0	-9.11	-5.16	1.7655
mRNA	ENSG00000164096	C4ORF3	0	-6.99	-3.97	1.76071
mRNA	ENSG00000137601	NEK1	0	-2.06	-1.17	1.76068
mRNA	ENSG00000167522	ANKRD11	0	-3.38	-1.92	1.76042
mRNA	ENSG00000102878	HSF4	0	-2.37	-1.35	1.75556
mRNA	ENSG00000159899	NPR2	0	-3.16	-1.8	1.75556
mRNA	ENSG00000162402	USP24	0	-1.93	-1.1	1.75455
mRNA	ENSG00000134138	MEIS2	0	-5	-2.85	1.75439
mRNA	ENSG00000075151	EIF4G3	0	-10.05	-5.73	1.75393
mRNA	ENSG00000072135	PTPN18	0	-8.31	-4.74	1.75316
mRNA	ENSG00000162066	AMDHD2	0	-2.05	-1.17	1.75214
mRNA	ENSG00000168938	PPIC	0	-6.57	-3.75	1.752
mRNA	ENSG00000115677	HDLBP	0	-28.68	-16.37	1.75199
mRNA	#N/A	BGIG9606_44840	0	-22.77	-13	1.75154
mRNA	ENSG00000130304	SLC27A1	0	-1.33	-0.76	1.75
mRNA	ENSG00000175203	DCTN2	0	-2.8	-1.6	1.75
mRNA	ENSG00000185158	LRRC37B	0	-1.4	-0.8	1.75
mRNA	ENSG00000167978	SRRM2	0	-42.31	-24.19	1.74907
mRNA	ENSG00000198089	SFI1	0	-3.6	-2.06	1.74757
mRNA	ENSG00000079950	STX7	0	-2.9	-1.66	1.74699
mRNA	ENSG00000141519	CCDC40	0	-1.17	-0.67	1.74627
mRNA	ENSG00000214300	SPDYE3	0	-7.52	-4.31	1.74478
mRNA	ENSG00000143390	RFX5	0	-2.65	-1.52	1.74342
mRNA	ENSG00000124104	SNX21	0	-9.27	-5.32	1.74248
mRNA	ENSG00000154162	CDH12	0	-7.9	-4.54	1.74009
mRNA	ENSG00000197497	ZNF665	0	-9.67	-5.56	1.73921
mRNA	ENSG00000182923	CEP63	0	-2.59	-1.49	1.73826
mRNA	ENSG00000047346	FAM214A	0	-2.92	-1.68	1.7381
mRNA	ENSG00000095321	CRAT	0	-3.37	-1.94	1.73711
mRNA	ENSG00000180488	MIGA1	0	-3.63	-2.09	1.73684
mRNA	ENSG00000055917	PUM2	0	-2.57	-1.48	1.73649
mRNA	ENSG00000167261	DPEP2	0	-1.11	-0.64	1.73438
mRNA	ENSG00000010704	HFE	0	-1.63	-0.94	1.73404
mRNA	ENSG00000155827	RNF20	0	-3.45	-1.99	1.73367
mRNA	ENSG00000133114	GPALPP1	0	-2.96	-1.71	1.73099
mRNA	ENSG00000142599	RERE	0	-16.32	-9.43	1.73065
mRNA	ENSG00000167566	NCKAP5L	0	-1.73	-1	1.73
mRNA	ENSG00000136874	STX17	0	-3.32	-1.92	1.72917
mRNA	ENSG00000158417	EIF5B	0	-2.04	-1.18	1.72881
mRNA	ENSG00000171681	ATF7IP	0	-10.56	-6.11	1.72831
mRNA	ENSG00000079337	RAPGEF3	0	-4.77	-2.76	1.72826
mRNA	ENSG00000111203	ITFG2	0	-3.94	-2.28	1.72807
mRNA	ENSG00000177311	ZBTB38	0	-4.32	-2.5	1.728
mRNA	ENSG00000183054	RGPD6	0	-2.66	-1.54	1.72727
mRNA	ENSG00000213145	CRIP1	0	-32.09	-18.58	1.72713
mRNA	ENSG00000204571	KRTAP5-11	0	-1.69	-0.98	1.72449
mRNA	ENSG00000143079	CTTNBP2NL	0	-1.69	-0.98	1.72449
mRNA	ENSG00000134986	NREP	0	-2.81	-1.63	1.72393
mRNA	ENSG00000011258	MBTD1	0	-2.12	-1.23	1.72358
mRNA	ENSG00000153113	CAST	0	-16.26	-9.44	1.72246
mRNA	#N/A	LOC105379752	0	-2.79	-1.62	1.72222
mRNA	ENSG00000170323	FABP4	0	-2.77	-1.61	1.7205
mRNA	ENSG00000163867	ZMYM6	0	-3.18	-1.85	1.71892
mRNA	ENSG00000186020	ZNF529	0	-2.75	-1.6	1.71875
mRNA	ENSG00000172197	MBOAT1	0	-2.25	-1.31	1.71756
mRNA	ENSG00000163872	YEATS2	0	-2.42	-1.41	1.71631
mRNA	ENSG00000242498	ARPIN	0	-3.14	-1.83	1.71585
mRNA	ENSG00000249715	FER1L5	0	-1.32	-0.77	1.71429
mRNA	ENSG00000188234	AGAP4	0	-7.64	-4.46	1.713
mRNA	ENSG00000167740	CYB5D2	0	-2.02	-1.18	1.71186
mRNA	ENSG00000099910	KLHL22	0	-2.79	-1.63	1.71166
mRNA	ENSG00000147130	ZMYM3	0	-2.79	-1.63	1.71166
mRNA	ENSG00000145014	TMEM44	0	-2.43	-1.42	1.71127
mRNA	ENSG00000119681	LTBP2	0	-8.23	-4.81	1.71102
mRNA	ENSG00000203705	TATDN3	0	-1.42	-0.83	1.71084
mRNA	ENSG00000169519	METTL15	0	-1.42	-0.83	1.71084
mRNA	ENSG00000171503	ETFDH	0	-1.71	-1	1.71
mRNA	ENSG00000113448	PDE4D	0	-5.13	-3	1.71
mRNA	ENSG00000074356	NCBP3	0	-1.23	-0.72	1.70833
mRNA	ENSG00000164830	OXR1	0	-2.44	-1.43	1.70629
mRNA	ENSG00000158352	SHROOM4	0	-2.32	-1.36	1.70588
mRNA	ENSG00000250151	ARPC4-TTLL3	0	-2.25	-1.32	1.70455
mRNA	ENSG00000138674	SEC31A	0	-13.25	-7.78	1.70308
mRNA	ENSG00000122986	HVCN1	0	-1.02	-0.6	1.7
mRNA	#N/A	BGIG9606_39261	0	-1.7	-1	1.7
mRNA	ENSG00000124496	TRERF1	0	-1.36	-0.8	1.7
mRNA	ENSG00000166881	NEMP1	0	-2.02	-1.19	1.69748
mRNA	ENSG00000173230	GOLGB1	0	-7.01	-4.13	1.69734
mRNA	ENSG00000063127	SLC6A16	0	-1.17	-0.69	1.69565
mRNA	ENSG00000165322	ARHGAP12	0	-2.34	-1.38	1.69565
mRNA	ENSG00000254154	CRYZL2P-SEC16B	0	-4.64	-2.74	1.69343
mRNA	ENSG00000144445	KANSL1L	0	-3.08	-1.82	1.69231
mRNA	ENSG00000204305	AGER	0	-1.1	-0.65	1.69231
mRNA	ENSG00000184897	H1FX	0	-9.07	-5.36	1.69216
mRNA	ENSG00000132514	CLEC10A	0	-1.86	-1.1	1.69091
mRNA	ENSG00000092931	MFSD11	0	-2.57	-1.52	1.69079
mRNA	ENSG00000133401	PDZD2	0	-1.2	-0.71	1.69014
mRNA	ENSG00000167182	SP2	0	-1.69	-1	1.69
mRNA	ENSG00000134313	KIDINS220	0	-4.63	-2.74	1.68978
mRNA	ENSG00000159256	MORC3	0	-1.52	-0.9	1.68889
mRNA	ENSG00000108821	COL1A1	0	-714.9	-423.32	1.68879
mRNA	ENSG00000068903	SIRT2	0	-2.38	-1.41	1.68794
mRNA	ENSG00000054267	ARID4B	0	-5.62	-3.33	1.68769
mRNA	ENSG00000186377	CYP4X1	0	-1.89	-1.12	1.6875
mRNA	ENSG00000125434	SLC25A35	0	-1.13	-0.67	1.68657
mRNA	ENSG00000139168	ZCRB1	0	-4.94	-2.93	1.68601
mRNA	ENSG00000128585	MKLN1	0	-7.48	-4.44	1.68468
mRNA	ENSG00000135976	ANKRD36	0	-20.88	-12.41	1.68251
mRNA	ENSG00000117868	ESYT2	0	-8.95	-5.32	1.68233
mRNA	ENSG00000138286	FAM149B1	0	-3.65	-2.17	1.68203
mRNA	ENSG00000115042	FAHD2A	0	-1.26	-0.75	1.68
mRNA	#N/A	LOC107984974	0	-1.68	-1	1.68
mRNA	ENSG00000186812	ZNF397	0	-2.25	-1.34	1.6791
mRNA	ENSG00000116580	GON4L	0	-2.35	-1.4	1.67857
mRNA	#N/A	BGIG9606_42893	0	-44.61	-26.58	1.67833
mRNA	ENSG00000163617	CCDC191	0	-1.71	-1.02	1.67647
mRNA	ENSG00000234616	JRK	0	-1.14	-0.68	1.67647
mRNA	ENSG00000119596	YLPM1	0	-8.78	-5.24	1.67557
mRNA	ENSG00000187609	EXD3	0	-3.2	-1.91	1.67539
mRNA	ENSG00000188394	GPR21	0	-1.34	-0.8	1.675
mRNA	ENSG00000148357	HMCN2	0	-3.18	-1.9	1.67368
mRNA	ENSG00000088970	KIZ	0	-1.74	-1.04	1.67308
mRNA	ENSG00000198218	QRICH1	0	-3.36	-2.01	1.67164
mRNA	ENSG00000100393	EP300	0	-4.66	-2.79	1.67025
mRNA	ENSG00000142303	ADAMTS10	0	-5.06	-3.03	1.66997
mRNA	ENSG00000174016	TENT5D	0	-14.16	-8.48	1.66981
mRNA	ENSG00000256223	ZNF10	0	-1.82	-1.09	1.66972
mRNA	ENSG00000106526	ACTR3C	0	-2.77	-1.66	1.66867
mRNA	ENSG00000149311	ATM	0	-3.85	-2.31	1.66667
mRNA	ENSG00000164530	PI16	0	-90.57	-54.35	1.66642
mRNA	ENSG00000275052	PPP4R3B	0	-3.43	-2.06	1.66505
mRNA	ENSG00000126351	THRA	0	-4.51	-2.71	1.66421
mRNA	ENSG00000136936	XPA	0	-2.86	-1.72	1.66279
mRNA	ENSG00000165821	SALL2	0	-1.33	-0.8	1.6625
mRNA	ENSG00000119242	CCDC92	0	-10.1	-6.08	1.66118
mRNA	ENSG00000197324	LRP10	0	-11.67	-7.03	1.66003
mRNA	ENSG00000163683	SMIM14	0	-3.27	-1.97	1.6599
mRNA	ENSG00000163637	PRICKLE2	0	-3.02	-1.82	1.65934
mRNA	ENSG00000156504	FAM122B	0	-1.21	-0.73	1.65753
mRNA	ENSG00000165699	TSC1	0	-1.16	-0.7	1.65714
mRNA	ENSG00000117586	TNFSF4	0	-5.8	-3.5	1.65714
mRNA	ENSG00000197037	ZSCAN25	0	-1.06	-0.64	1.65625
mRNA	ENSG00000196689	TRPV1	0	-1.06	-0.64	1.65625
mRNA	ENSG00000109339	MAPK10	0	-7.37	-4.46	1.65247
mRNA	ENSG00000078596	ITM2A	0	-3.04	-1.84	1.65217
mRNA	ENSG00000078808	SDF4	0	-3.75	-2.27	1.65198
mRNA	#N/A	LOC107984841	0	-4.62	-2.8	1.65
mRNA	#N/A	LOC101929937	0	-1.27	-0.77	1.64935
mRNA	ENSG00000186318	BACE1	0	-1.45	-0.88	1.64773
mRNA	ENSG00000070018	LRP6	0	-3.64	-2.21	1.64706
mRNA	ENSG00000176542	USF3	0	-1.58	-0.96	1.64583
mRNA	ENSG00000141971	MVB12A	0	-2.37	-1.44	1.64583
mRNA	ENSG00000166340	TPP1	0	-7.22	-4.39	1.64465
mRNA	ENSG00000180357	ZNF609	0	-4.9	-2.98	1.6443
mRNA	ENSG00000075223	SEMA3C	0	-32.22	-19.6	1.64388
mRNA	#N/A	LOC105369669	0	-2.12	-1.29	1.64341
mRNA	ENSG00000079819	EPB41L2	0	-13.85	-8.43	1.64294
mRNA	ENSG00000196405	EVL	0	-5.22	-3.18	1.64151
mRNA	ENSG00000133138	TBC1D8B	0	-1.87	-1.14	1.64035
mRNA	ENSG00000182670	TTC3	0	-12.71	-7.75	1.64
mRNA	ENSG00000163960	UBXN7	0	-3.87	-2.36	1.63983
mRNA	ENSG00000188917	TRMT2B	0	-1.54	-0.94	1.6383
mRNA	ENSG00000176681	LRRC37A	0	-1.54	-0.94	1.6383
mRNA	ENSG00000126947	ARMCX1	0	-2.08	-1.27	1.6378
mRNA	ENSG00000141338	ABCA8	0	-3.83	-2.34	1.63675
mRNA	ENSG00000176974	SHMT1	0	-1.08	-0.66	1.63636
mRNA	ENSG00000149260	CAPN5	0	-1.7	-1.04	1.63462
mRNA	ENSG00000170430	MGMT	0	-3.35	-2.05	1.63415
mRNA	ENSG00000140577	CRTC3	0	-1.47	-0.9	1.63333
mRNA	ENSG00000123607	TTC21B	0	-1.96	-1.2	1.63333
mRNA	ENSG00000164828	SUN1	0	-3.23	-1.98	1.63131
mRNA	ENSG00000184937	WT1	0	-9.1	-5.58	1.63082
mRNA	ENSG00000154305	MIA3	0	-7.32	-4.49	1.63029
mRNA	ENSG00000153902	LGI4	0	-2.02	-1.24	1.62903
mRNA	ENSG00000167779	IGFBP6	0	-74.38	-45.68	1.62828
mRNA	ENSG00000133142	TCEAL4	0	-31.84	-19.56	1.62781
mRNA	ENSG00000148814	LRRC27	0	-1.04	-0.64	1.625
mRNA	ENSG00000204149	AGAP6	0	-3.07	-1.89	1.62434
mRNA	ENSG00000136754	ABI1	0	-1.12	-0.69	1.62319
mRNA	ENSG00000152443	ZNF776	0	-1.46	-0.9	1.62222
mRNA	ENSG00000165795	NDRG2	0	-3.65	-2.25	1.62222
mRNA	ENSG00000223547	ZNF844	0	-1.54	-0.95	1.62105
mRNA	ENSG00000237765	FAM200B	0	-3.42	-2.11	1.62085
mRNA	ENSG00000137764	MAP2K5	0	-3.71	-2.29	1.62009
mRNA	#N/A	BGIG9606_42618	0	-1.62	-1	1.62
mRNA	ENSG00000198408	OGA	0	-8.13	-5.02	1.61952
mRNA	ENSG00000196569	LAMA2	0	-12.58	-7.78	1.61697
mRNA	ENSG00000129003	VPS13C	0	-5.69	-3.52	1.61648
mRNA	ENSG00000173480	ZNF417	0	-1.68	-1.04	1.61538
mRNA	ENSG00000184205	TSPYL2	0	-5.54	-3.43	1.61516
mRNA	ENSG00000106070	GRB10	0	-3.31	-2.05	1.61463
mRNA	ENSG00000100320	RBFOX2	0	-5.52	-3.42	1.61404
mRNA	ENSG00000189144	ZNF573	0	-1.79	-1.11	1.61261
mRNA	ENSG00000132357	CARD6	0	-1.79	-1.11	1.61261
mRNA	ENSG00000130584	ZBTB46	0	-1.58	-0.98	1.61224
mRNA	ENSG00000101350	KIF3B	0	-1.45	-0.9	1.61111
mRNA	ENSG00000213639	PPP1CB	0	-33.38	-20.72	1.611
mRNA	#N/A	BGIG9606_43245	0	-4.43	-2.75	1.61091
mRNA	ENSG00000167815	PRDX2	0	-1.53	-0.95	1.61053
mRNA	ENSG00000112624	BICRAL	0	-6.28	-3.9	1.61026
mRNA	ENSG00000069493	CLEC2D	0	-4.25	-2.64	1.60985
mRNA	ENSG00000005882	PDK2	0	-1.98	-1.23	1.60976
mRNA	ENSG00000169083	AR	0	-4.57	-2.84	1.60915
mRNA	ENSG00000143248	RGS5	0	-5.39	-3.35	1.60896
mRNA	#N/A	BGIG9606_55248	0	-1.35	-0.84	1.60714
mRNA	ENSG00000100505	TRIM9	0	-1.22	-0.76	1.60526
mRNA	ENSG00000151876	FBXO4	0	-1.22	-0.76	1.60526
mRNA	#N/A	BGIG9606_52227	0	-1.91	-1.19	1.60504
mRNA	ENSG00000169203	NPIPB12	0	-1.99	-1.24	1.60484
mRNA	ENSG00000188033	ZNF490	0	-1.46	-0.91	1.6044
mRNA	ENSG00000197013	ZNF429	0	-2.5	-1.56	1.60256
mRNA	ENSG00000125827	TMX4	0	-4.95	-3.09	1.60194
mRNA	ENSG00000181019	NQO1	0	-1.81	-1.13	1.60177
mRNA	ENSG00000180573	HIST1H2AC	0	-23.91	-14.94	1.6004
mRNA	ENSG00000184271	POU6F1	0	-1.6	-1	1.6
mRNA	ENSG00000160551	TAOK1	0	-4.4	-2.75	1.6
mRNA	ENSG00000042317	SPATA7	0	-2.48	-1.55	1.6
mRNA	ENSG00000177565	TBL1XR1	0	-18.74	-11.72	1.59898
mRNA	ENSG00000066583	ISOC1	0	-2.83	-1.77	1.59887
mRNA	ENSG00000138468	SENP7	0	-4.78	-2.99	1.59866
mRNA	ENSG00000114279	FGF12	0	-2.41	-1.51	1.59603
mRNA	ENSG00000113761	ZNF346	0	-4.58	-2.87	1.59582
mRNA	ENSG00000151690	MFSD6	0	-3.11	-1.95	1.59487
mRNA	ENSG00000111554	MDM1	0	-2.87	-1.8	1.59444
mRNA	ENSG00000170275	CRTAP	0	-11.49	-7.21	1.59362
mRNA	ENSG00000108510	MED13	0	-1.45	-0.91	1.59341
mRNA	ENSG00000197971	MBP	0	-3.68	-2.31	1.59307
mRNA	ENSG00000151773	CCDC122	0	-1.21	-0.76	1.59211
mRNA	ENSG00000182836	PLCXD3	0	-1.75	-1.1	1.59091
mRNA	ENSG00000049769	PPP1R3F	0	-2.83	-1.78	1.58989
mRNA	ENSG00000167595	PROSER3	0	-2.13	-1.34	1.58955
mRNA	ENSG00000139613	SMARCC2	0	-8.9	-5.6	1.58929
mRNA	ENSG00000087884	AAMDC	0	-4.99	-3.14	1.58917
mRNA	ENSG00000270024	C8ORF44-SGK3	0	-1.27	-0.8	1.5875
mRNA	ENSG00000196867	ZFP28	0	-1.27	-0.8	1.5875
mRNA	ENSG00000053747	LAMA3	0	-2.46	-1.55	1.5871
mRNA	ENSG00000185278	ZBTB37	0	-3.11	-1.96	1.58673
mRNA	ENSG00000166147	FBN1	0	-75.13	-47.37	1.58602
mRNA	ENSG00000157379	DHRS1	0	-2.41	-1.52	1.58553
mRNA	ENSG00000130396	AFDN	0	-2.36	-1.49	1.58389
mRNA	ENSG00000156030	ELMSAN1	0	-4.91	-3.1	1.58387
mRNA	ENSG00000104870	FCGRT	0	-14.27	-9.01	1.5838
mRNA	ENSG00000180354	MTURN	0	-4.64	-2.93	1.58362
mRNA	#N/A	BGIG9606_37794	0	-10.01	-6.33	1.58136
mRNA	ENSG00000164074	ABHD18	0	-2.26	-1.43	1.58042
mRNA	ENSG00000182771	GRID1	0	-1.2	-0.76	1.57895
mRNA	ENSG00000152520	PAN3	0	-3.52	-2.23	1.57848
mRNA	ENSG00000170085	SIMC1	0	-3.55	-2.25	1.57778
mRNA	#N/A	WRB-SH3BGR	0	-1.12	-0.71	1.57746
mRNA	ENSG00000065526	SPEN	0	-2.35	-1.49	1.57718
mRNA	ENSG00000118898	PPL	0	-2.57	-1.63	1.57669
mRNA	#N/A	SETDB2-PHF11	0	-1.45	-0.92	1.57609
mRNA	ENSG00000176485	PLA2G16	0	-2.41	-1.53	1.57516
mRNA	ENSG00000156170	NDUFAF6	0	-1.51	-0.96	1.57292
mRNA	ENSG00000100354	TNRC6B	0	-6.37	-4.05	1.57284
mRNA	ENSG00000173320	STOX2	0	-1.84	-1.17	1.57265
mRNA	ENSG00000259305	ZHX1-C8ORF76	0	-1.54	-0.98	1.57143
mRNA	ENSG00000177732	SOX12	0	-2.92	-1.86	1.56989
mRNA	ENSG00000143393	PI4KB	0	-2.04	-1.3	1.56923
mRNA	ENSG00000072864	NDE1	0	-2.84	-1.81	1.56906
mRNA	#N/A	LOC100133315	0	-1.49	-0.95	1.56842
mRNA	ENSG00000167695	FAM57A	0	-9.99	-6.37	1.56829
mRNA	ENSG00000115904	SOS1	0	-9.19	-5.86	1.56826
mRNA	ENSG00000205549	C9ORF92	0	-1.99	-1.27	1.56693
mRNA	ENSG00000132561	MATN2	0	-34.25	-21.86	1.56679
mRNA	#N/A	LOC102724951	0	-1.41	-0.9	1.56667
mRNA	ENSG00000184678	HIST2H2BE	0	-5.68	-3.63	1.56474
mRNA	ENSG00000177169	ULK1	0	-4.22	-2.7	1.56296
mRNA	ENSG00000164125	FAM198B	0	-9.22	-5.9	1.56271
mRNA	ENSG00000010803	SCMH1	0	-7.17	-4.59	1.56209
mRNA	ENSG00000235106	BRD3OS	0	-1.17	-0.75	1.56
mRNA	ENSG00000143995	MEIS1	0	-19.18	-12.3	1.55935
mRNA	ENSG00000228486	C2ORF92	0	-1.98	-1.27	1.55906
mRNA	ENSG00000137942	FNBP1L	0	-1.2	-0.77	1.55844
mRNA	ENSG00000071967	CYBRD1	0	-28.15	-18.09	1.55611
mRNA	#N/A	LOC107984026	0	-5.01	-3.22	1.5559
mRNA	ENSG00000182492	BGN	0	-35.72	-22.96	1.55575
mRNA	ENSG00000077063	CTTNBP2	0	-3.67	-2.36	1.55508
mRNA	ENSG00000118260	CREB1	0	-1.71	-1.1	1.55455
mRNA	ENSG00000004777	ARHGAP33	0	-2.05	-1.32	1.55303
mRNA	ENSG00000123200	ZC3H13	0	-4.41	-2.84	1.55282
mRNA	#N/A	BGIG9606_37522	0	-3.6	-2.32	1.55172
mRNA	ENSG00000008853	RHOBTB2	0	-1.8	-1.16	1.55172
mRNA	ENSG00000158195	WASF2	0	-10.64	-6.86	1.55102
mRNA	ENSG00000011114	BTBD7	0	-2.79	-1.8	1.55
mRNA	ENSG00000102804	TSC22D1	0	-17.45	-11.26	1.54973
mRNA	ENSG00000243660	ZNF487	0	-1.72	-1.11	1.54955
mRNA	ENSG00000239697	TNFSF12	0	-6.57	-4.24	1.54953
mRNA	ENSG00000143337	TOR1AIP1	0	-4.85	-3.13	1.54952
mRNA	ENSG00000074657	ZNF532	0	-2.2	-1.42	1.5493
mRNA	ENSG00000109323	MANBA	0	-1.44	-0.93	1.54839
mRNA	ENSG00000271425	NBPF10	0	-6.92	-4.47	1.5481
mRNA	ENSG00000189045	ANKDD1B	0	-3.14	-2.03	1.5468
mRNA	ENSG00000114166	KAT2B	0	-4.42	-2.86	1.54545
mRNA	ENSG00000217128	FNIP1	0	-1.53	-0.99	1.54545
mRNA	ENSG00000100243	CYB5R3	0	-20	-12.95	1.5444
mRNA	ENSG00000131067	GGT7	0	-1.22	-0.79	1.5443
mRNA	ENSG00000198894	CIPC	0	-2.99	-1.94	1.54124
mRNA	ENSG00000165156	ZHX1	0	-3.02	-1.96	1.54082
mRNA	ENSG00000178385	PLEKHM3	0	-1.34	-0.87	1.54023
mRNA	ENSG00000172795	DCP2	0	-1.54	-1	1.54
mRNA	ENSG00000137720	C11ORF1	0	-1.37	-0.89	1.53933
mRNA	#N/A	BGIG9606_43032	0	-1.77	-1.15	1.53913
mRNA	ENSG00000144134	RABL2A	0	-3.4	-2.21	1.53846
mRNA	ENSG00000183624	HMCES	0	-1.8	-1.17	1.53846
mRNA	ENSG00000251247	ZNF345	0	-1.03	-0.67	1.53731
mRNA	ENSG00000133226	SRRM1	0	-8.86	-5.77	1.53553
mRNA	ENSG00000066926	FECH	0	-1.52	-0.99	1.53535
mRNA	ENSG00000115464	USP34	0	-7.6	-4.95	1.53535
mRNA	ENSG00000005889	ZFX	0	-2.9	-1.89	1.53439
mRNA	ENSG00000166167	BTRC	0	-1.35	-0.88	1.53409
mRNA	ENSG00000188783	PRELP	0	-17.15	-11.18	1.53399
mRNA	#N/A	LOC112268331	0	-3.88	-2.53	1.5336
mRNA	ENSG00000263956	NBPF11	0	-7.16	-4.67	1.53319
mRNA	ENSG00000048471	SNX29	0	-5.67	-3.7	1.53243
mRNA	ENSG00000122359	ANXA11	0	-19.57	-12.78	1.5313
mRNA	ENSG00000168255	POLR2J3	0	-6.93	-4.53	1.5298
mRNA	ENSG00000173120	KDM2A	0	-1.56	-1.02	1.52941
mRNA	ENSG00000198231	DDX42	0	-7.37	-4.82	1.52905
mRNA	ENSG00000144677	CTDSPL	0	-2.17	-1.42	1.52817
mRNA	ENSG00000188493	C19ORF54	0	-1.36	-0.89	1.52809
mRNA	ENSG00000166681	BEX3	0	-10.36	-6.78	1.52802
mRNA	ENSG00000174059	CD34	0	-48.94	-32.06	1.52651
mRNA	ENSG00000018408	WWTR1	0	-16.26	-10.66	1.52533
mRNA	ENSG00000254535	PABPC4L	0	-1.54	-1.01	1.52475
mRNA	ENSG00000144642	RBMS3	0	-12.56	-8.24	1.52427
mRNA	ENSG00000160058	BSDC1	0	-2.91	-1.91	1.52356
mRNA	ENSG00000132286	TIMM10B	0	-3	-1.97	1.52284
mRNA	ENSG00000189409	MMP23B	0	-9.68	-6.36	1.52201
mRNA	ENSG00000163687	DNASE1L3	0	-1.46	-0.96	1.52083
mRNA	ENSG00000084234	APLP2	0	-5.52	-3.63	1.52066
mRNA	ENSG00000102081	FMR1	0	-1.11	-0.73	1.52055
mRNA	ENSG00000157216	SSBP3	0	-10.04	-6.61	1.51891
mRNA	ENSG00000173889	PHC3	0	-15.56	-10.25	1.51805
mRNA	ENSG00000165861	ZFYVE1	0	-1.29	-0.85	1.51765
mRNA	ENSG00000197323	TRIM33	0	-4.4	-2.9	1.51724
mRNA	ENSG00000114626	ABTB1	0	-3.11	-2.05	1.51707
mRNA	ENSG00000142784	WDTC1	0	-1.35	-0.89	1.51685
mRNA	ENSG00000196440	ARMCX4	0	-4.85	-3.2	1.51562
mRNA	ENSG00000198453	ZNF568	0	-1.06	-0.7	1.51429
mRNA	ENSG00000114331	ACAP2	0	-2.18	-1.44	1.51389
mRNA	ENSG00000113594	LIFR	0	-7.11	-4.7	1.51277
mRNA	ENSG00000080802	CNOT4	0	-4.19	-2.77	1.51264
mRNA	ENSG00000086289	EPDR1	0	-1.8	-1.19	1.51261
mRNA	ENSG00000142973	CYP4B1	0	-3.04	-2.01	1.51244
mRNA	ENSG00000100321	SYNGR1	0	-1.27	-0.84	1.5119
mRNA	ENSG00000136895	GARNL3	0	-2.6	-1.72	1.51163
mRNA	ENSG00000160062	ZBTB8A	0	-1.45	-0.96	1.51042
mRNA	ENSG00000205572	SERF1B	0	-1.57	-1.04	1.50962
mRNA	ENSG00000153201	RANBP2	0	-5.72	-3.79	1.50923
mRNA	ENSG00000102924	CBLN1	0	-1.69	-1.12	1.50893
mRNA	ENSG00000135338	LCA5	0	-1.01	-0.67	1.50746
mRNA	ENSG00000085982	USP40	0	-4.49	-2.98	1.50671
mRNA	ENSG00000142065	ZFP14	0	-1.25	-0.83	1.50602
mRNA	ENSG00000110367	DDX6	0	-11.31	-7.51	1.50599
mRNA	ENSG00000181722	ZBTB20	0	-15.19	-10.1	1.50396
mRNA	ENSG00000136870	ZNF189	0	-9.83	-6.54	1.50306
mRNA	ENSG00000178498	DTX3	0	-3.5	-2.33	1.50215
mRNA	ENSG00000101460	MAP1LC3A	0	-4.32	-2.88	1.5
mRNA	ENSG00000165895	ARHGAP42	0	-1.41	-0.94	1.5
mRNA	ENSG00000213722	DDAH2	0	-4.35	-2.9	1.5
mRNA	ENSG00000106004	HOXA5	0	-1.23	-0.82	1.5
mRNA	ENSG00000168887	C2ORF68	0	-2.43	-1.62	1.5
mRNA	ENSG00000174227	PIGG	0	-2.94	-1.96	1.5
mRNA	ENSG00000176293	ZNF135	0	-2.7	-1.8	1.5
mRNA	ENSG00000167656	LY6D	0	-1.89	-1.26	1.5
mRNA	ENSG00000197912	SPG7	0	-6.6	-4.4	1.5
mRNA	ENSG00000141293	SKAP1	0	-1.17	-0.78	1.5
mRNA	ENSG00000198561	CTNND1	0	-6.04	-4.03	1.49876
mRNA	ENSG00000173681	BCLAF3	0	-3.28	-2.19	1.49772
mRNA	ENSG00000135218	CD36	0	-5.63	-3.76	1.49734
mRNA	ENSG00000149577	SIDT2	0	-2.05	-1.37	1.49635
mRNA	ENSG00000173269	MMRN2	0	-3.05	-2.04	1.4951
mRNA	ENSG00000154803	FLCN	0	-2.57	-1.72	1.49419
mRNA	ENSG00000173275	ZNF449	0	-1.18	-0.79	1.49367
mRNA	ENSG00000108506	INTS2	0	-1.18	-0.79	1.49367
mRNA	ENSG00000213079	SCAF8	0	-4.51	-3.02	1.49338
mRNA	ENSG00000009954	BAZ1B	0	-5.94	-3.98	1.49246
mRNA	ENSG00000169925	BRD3	0	-4.04	-2.71	1.49077
mRNA	ENSG00000110011	DNAJC4	0	-3.92	-2.63	1.49049
mRNA	ENSG00000138002	IFT172	0	-4.2	-2.82	1.48936
mRNA	ENSG00000278540	ACACA	0	-2.1	-1.41	1.48936
mRNA	ENSG00000196865	NHLRC2	0	-5	-3.36	1.4881
mRNA	ENSG00000164463	CREBRF	0	-4.64	-3.12	1.48718
mRNA	ENSG00000143437	ARNT	0	-6.2	-4.17	1.48681
mRNA	ENSG00000184923	NUTM2A	0	-2.14	-1.44	1.48611
mRNA	ENSG00000160055	TMEM234	0	-3.67	-2.47	1.48583
mRNA	ENSG00000116711	PLA2G4A	0	-1.01	-0.68	1.48529
mRNA	ENSG00000283900	TPTEP2-CSNK1E	0	-4.84	-3.26	1.48466
mRNA	ENSG00000139174	PRICKLE1	0	-2.85	-1.92	1.48438
mRNA	ENSG00000185219	ZNF445	0	-2.82	-1.9	1.48421
mRNA	ENSG00000130749	ZC3H4	0	-2.64	-1.78	1.48315
mRNA	ENSG00000152409	JMY	0	-1.69	-1.14	1.48246
mRNA	ENSG00000155657	TTN	0	-7.38	-4.98	1.48193
mRNA	ENSG00000112701	SENP6	0	-4.46	-3.01	1.48173
mRNA	ENSG00000103657	HERC1	0	-6.37	-4.3	1.4814
mRNA	ENSG00000111727	HCFC2	0	-5.33	-3.6	1.48056
mRNA	ENSG00000169372	CRADD	0	-5.3	-3.58	1.48045
mRNA	ENSG00000163106	HPGDS	0	-2.53	-1.71	1.47953
mRNA	ENSG00000104897	SF3A2	0	-3.4	-2.3	1.47826
mRNA	ENSG00000149476	TKFC	0	-1.33	-0.9	1.47778
mRNA	ENSG00000126368	NR1D1	0	-6.62	-4.48	1.47768
mRNA	ENSG00000175395	ZNF25	0	-2.63	-1.78	1.47753
mRNA	#N/A	BGIG9606_51359	0	-1.95	-1.32	1.47727
mRNA	ENSG00000110888	CAPRIN2	0	-2.54	-1.72	1.47674
mRNA	ENSG00000197576	HOXA4	0	-1.86	-1.26	1.47619
mRNA	ENSG00000198919	DZIP3	0	-1.52	-1.03	1.47573
mRNA	ENSG00000123636	BAZ2B	0	-6.21	-4.21	1.47506
mRNA	ENSG00000137073	UBAP2	0	-1.77	-1.2	1.475
mRNA	ENSG00000183580	FBXL7	0	-14.69	-9.96	1.4749
mRNA	ENSG00000157106	SMG1	0	-4.1	-2.78	1.47482
mRNA	ENSG00000189184	PCDH18	0	-7.61	-5.16	1.47481
mRNA	ENSG00000164902	PHAX	0	-1.74	-1.18	1.47458
mRNA	ENSG00000170471	RALGAPB	0	-1.15	-0.78	1.47436
mRNA	ENSG00000099864	PALM	0	-10.91	-7.4	1.47432
mRNA	ENSG00000178404	CEP295NL	0	-3.14	-2.13	1.47418
mRNA	ENSG00000173581	CCDC106	0	-1.71	-1.16	1.47414
mRNA	ENSG00000140553	UNC45A	0	-2.52	-1.71	1.47368
mRNA	ENSG00000197312	DDI2	0	-2.24	-1.52	1.47368
mRNA	ENSG00000005379	TSPOAP1	0	-2.49	-1.69	1.47337
mRNA	ENSG00000119950	MXI1	0	-3.46	-2.35	1.47234
mRNA	ENSG00000159023	EPB41	0	-1.31	-0.89	1.47191
mRNA	ENSG00000116205	TCEANC2	0	-1.75	-1.19	1.47059
mRNA	ENSG00000116128	BCL9	0	-1.75	-1.19	1.47059
mRNA	ENSG00000144115	THNSL2	0	-1	-0.68	1.47059
mRNA	ENSG00000187535	IFT140	0	-2.25	-1.53	1.47059
mRNA	ENSG00000102362	SYTL4	0	-5.97	-4.06	1.47044
mRNA	ENSG00000152904	GGPS1	0	-3.88	-2.64	1.4697
mRNA	ENSG00000111261	MANSC1	0	-4.29	-2.92	1.46918
mRNA	ENSG00000138757	G3BP2	0	-5.2	-3.54	1.46893
mRNA	ENSG00000055609	KMT2C	0	-5.68	-3.87	1.4677
mRNA	ENSG00000161558	TMEM143	0	-1.13	-0.77	1.46753
mRNA	ENSG00000169609	C15ORF40	0	-1.35	-0.92	1.46739
mRNA	ENSG00000119943	PYROXD2	0	-5.57	-3.8	1.46579
mRNA	ENSG00000163521	GLB1L	0	-1.04	-0.71	1.46479
mRNA	ENSG00000145743	FBXL17	0	-4.98	-3.4	1.46471
mRNA	ENSG00000189079	ARID2	0	-3.66	-2.5	1.464
mRNA	ENSG00000166004	CEP295	0	-21.55	-14.72	1.46399
mRNA	ENSG00000046889	PREX2	0	-3.54	-2.42	1.46281
mRNA	ENSG00000166341	DCHS1	0	-1.96	-1.34	1.46269
mRNA	ENSG00000162931	TRIM17	0	-1.74	-1.19	1.46218
mRNA	ENSG00000198646	NCOA6	0	-4.21	-2.88	1.46181
mRNA	ENSG00000099954	CECR2	0	-1.84	-1.26	1.46032
mRNA	ENSG00000163257	DCAF16	0	-3.81	-2.61	1.45977
mRNA	ENSG00000111269	CREBL2	0	-3.05	-2.09	1.45933
mRNA	ENSG00000143412	ANXA9	0	-2.45	-1.68	1.45833
mRNA	ENSG00000145675	PIK3R1	0	-19.12	-13.12	1.45732
mRNA	ENSG00000090006	LTBP4	0	-32.48	-22.3	1.4565
mRNA	#N/A	BGIG9606_45570	0	-1.98	-1.36	1.45588
mRNA	ENSG00000147905	ZCCHC7	0	-6.52	-4.48	1.45536
mRNA	ENSG00000188283	ZNF383	0	-1.6	-1.1	1.45455
mRNA	ENSG00000075568	TMEM131	0	-2.08	-1.43	1.45455
mRNA	ENSG00000162994	CLHC1	0	-2.73	-1.88	1.45213
mRNA	ENSG00000170653	ATF7	0	-4.69	-3.23	1.45201
mRNA	ENSG00000123104	ITPR2	0	-2.54	-1.75	1.45143
mRNA	ENSG00000090238	YPEL3	0	-11.32	-7.8	1.45128
mRNA	#N/A	MMP24-AS1-EDEM2	0	-3.57	-2.46	1.45122
mRNA	ENSG00000026950	BTN3A1	0	-5.47	-3.77	1.45093
mRNA	ENSG00000167333	TRIM68	0	-1.03	-0.71	1.4507
mRNA	ENSG00000130300	PLVAP	0	-19.71	-13.59	1.45033
mRNA	ENSG00000176945	MUC20	0	-5.26	-3.63	1.44904
mRNA	ENSG00000163520	FBLN2	0	-16.75	-11.56	1.44896
mRNA	ENSG00000100324	TAB1	0	-3.39	-2.34	1.44872
mRNA	ENSG00000167371	PRRT2	0	-1.52	-1.05	1.44762
mRNA	ENSG00000011523	CEP68	0	-6.18	-4.27	1.44731
mRNA	ENSG00000161048	NAPEPLD	0	-1.23	-0.85	1.44706
mRNA	ENSG00000163702	IL17RC	0	-1.23	-0.85	1.44706
mRNA	ENSG00000168904	LRRC28	0	-2.01	-1.39	1.44604
mRNA	ENSG00000159433	STARD9	0	-7.66	-5.31	1.44256
mRNA	ENSG00000173210	ABLIM3	0	-8.51	-5.9	1.44237
mRNA	ENSG00000172765	TMCC1	0	-1.99	-1.38	1.44203
mRNA	ENSG00000091640	SPAG7	0	-1.99	-1.38	1.44203
mRNA	ENSG00000157741	UBN2	0	-2.45	-1.7	1.44118
mRNA	ENSG00000169621	APLF	0	-1.34	-0.93	1.44086
mRNA	ENSG00000165995	CACNB2	0	-15.59	-10.82	1.44085
mRNA	ENSG00000119541	VPS4B	0	-1.21	-0.84	1.44048
mRNA	ENSG00000108349	CASC3	0	-2.26	-1.57	1.43949
mRNA	ENSG00000169439	SDC2	0	-12.32	-8.56	1.43925
mRNA	ENSG00000065989	PDE4A	0	-1.64	-1.14	1.4386
mRNA	ENSG00000126464	PRR12	0	-4.57	-3.18	1.43711
mRNA	ENSG00000172888	ZNF621	0	-3.19	-2.22	1.43694
mRNA	ENSG00000167996	FTH1	0	-389.51	-271.1	1.43678
mRNA	ENSG00000184226	PCDH9	0	-5.51	-3.84	1.4349
mRNA	ENSG00000158321	AUTS2	0	-5.58	-3.89	1.43445
mRNA	ENSG00000145536	ADAMTS16	0	-5.45	-3.8	1.43421
mRNA	ENSG00000222011	FAM185A	0	-1.62	-1.13	1.43363
mRNA	ENSG00000138449	SLC40A1	0	-17.1	-11.93	1.43336
mRNA	ENSG00000268182	SMIM17	0	-1.49	-1.04	1.43269
mRNA	ENSG00000133943	DGLUCY	0	-6.99	-4.88	1.43238
mRNA	ENSG00000151474	FRMD4A	0	-3.81	-2.66	1.43233
mRNA	ENSG00000159658	EFCAB14	0	-3.88	-2.71	1.43173
mRNA	ENSG00000152217	SETBP1	0	-8.44	-5.9	1.43051
mRNA	ENSG00000107902	LHPP	0	-3.29	-2.3	1.43043
mRNA	ENSG00000129538	RNASE1	0	-146.57	-102.5	1.42995
mRNA	ENSG00000271447	MMP28	0	-3.36	-2.35	1.42979
mRNA	ENSG00000169282	KCNAB1	0	-4.96	-3.47	1.42939
mRNA	ENSG00000141503	MINK1	0	-2.63	-1.84	1.42935
mRNA	ENSG00000130592	LSP1	0	-3.25	-2.28	1.42544
mRNA	ENSG00000211584	SLC48A1	0	-4.39	-3.08	1.42532
mRNA	ENSG00000197093	GAL3ST4	0	-1.04	-0.73	1.42466
mRNA	#N/A	LOC112267857	0	-5.11	-3.59	1.4234
mRNA	ENSG00000248333	CDK11B	0	-2.12	-1.49	1.42282
mRNA	ENSG00000130818	ZNF426	0	-2.39	-1.68	1.42262
mRNA	ENSG00000106123	EPHB6	0	-2.66	-1.87	1.42246
mRNA	ENSG00000179364	PACS2	0	-2.66	-1.87	1.42246
mRNA	ENSG00000124209	RAB22A	0	-1.65	-1.16	1.42241
mRNA	ENSG00000152348	ATG10	0	-32.14	-22.6	1.42212
mRNA	ENSG00000163430	FSTL1	0	-64.58	-45.43	1.42153
mRNA	ENSG00000090470	PDCD7	0	-1.35	-0.95	1.42105
mRNA	ENSG00000091592	NLRP1	0	-4.12	-2.9	1.42069
mRNA	ENSG00000164488	DACT2	0	-2.23	-1.57	1.42038
mRNA	ENSG00000102893	PHKB	0	-7.18	-5.06	1.41897
mRNA	ENSG00000196866	HIST1H2AD	0	-3.66	-2.58	1.4186
mRNA	ENSG00000170954	ZNF415	0	-1.22	-0.86	1.4186
mRNA	ENSG00000168016	TRANK1	0	-4.24	-2.99	1.41806
mRNA	ENSG00000204524	ZNF805	0	-1.46	-1.03	1.41748
mRNA	ENSG00000162733	DDR2	0	-14.89	-10.51	1.41675
mRNA	ENSG00000166912	MTMR10	0	-1.19	-0.84	1.41667
mRNA	ENSG00000065325	GLP2R	0	-3.21	-2.27	1.4141
mRNA	ENSG00000185946	RNPC3	0	-3.52	-2.49	1.41365
mRNA	ENSG00000078699	CBFA2T2	0	-1.47	-1.04	1.41346
mRNA	ENSG00000151376	ME3	0	-1.3	-0.92	1.41304
mRNA	ENSG00000143512	HHIPL2	0	-2.02	-1.43	1.41259
mRNA	ENSG00000121900	TMEM54	0	-1.61	-1.14	1.41228
mRNA	ENSG00000103343	ZNF174	0	-1.03	-0.73	1.41096
mRNA	ENSG00000189319	FAM53B	0	-3.4	-2.41	1.41079
mRNA	ENSG00000142794	NBPF3	0	-1.1	-0.78	1.41026
mRNA	ENSG00000164944	VIRMA	0	-4.4	-3.12	1.41026
mRNA	ENSG00000215375	MYL5	0	-1.41	-1	1.41
mRNA	ENSG00000107560	RAB11FIP2	0	-5.37	-3.81	1.40945
mRNA	ENSG00000089177	KIF16B	0	-1.97	-1.4	1.40714
mRNA	ENSG00000119711	ALDH6A1	0	-2.25	-1.6	1.40625
mRNA	ENSG00000163635	ATXN7	0	-3.99	-2.84	1.40493
mRNA	ENSG00000005073	HOXA11	0	-4.86	-3.46	1.40462
mRNA	ENSG00000154262	ABCA6	0	-5.7	-4.06	1.40394
mRNA	ENSG00000166979	EVA1C	0	-16.73	-11.92	1.40352
mRNA	ENSG00000221923	ZNF880	0	-1.67	-1.19	1.40336
mRNA	ENSG00000134590	RTL8C	0	-33.49	-23.87	1.40302
mRNA	ENSG00000163961	RNF168	0	-1.22	-0.87	1.4023
mRNA	ENSG00000120658	ENOX1	0	-3.73	-2.66	1.40226
mRNA	ENSG00000153046	CDYL	0	-2.62	-1.87	1.40107
mRNA	ENSG00000143842	SOX13	0	-3.46	-2.47	1.40081
mRNA	#N/A	107984110	0	-1.89	-1.35	1.4
mRNA	ENSG00000128606	LRRC17	0	-1.82	-1.3	1.4
mRNA	ENSG00000283900	LANCL1	0	-2	-1.43	1.3986
mRNA	#N/A	BGIG9606_40831	0	-1.58	-1.13	1.39823
mRNA	ENSG00000164944	NBPF1	0	-150.39	-107.64	1.39716
mRNA	ENSG00000171634	BPTF	0	-11.02	-7.89	1.3967
mRNA	ENSG00000143164	DCAF6	0	-5.74	-4.11	1.39659
mRNA	ENSG00000143224	PPOX	0	-1.55	-1.11	1.3964
mRNA	ENSG00000169129	AFAP1L2	0	-1.94	-1.39	1.39568
mRNA	ENSG00000135299	ANKRD6	0	-1.27	-0.91	1.3956
mRNA	ENSG00000168477	TNXB	0	-55.04	-39.44	1.39554
mRNA	ENSG00000172159	FRMD3	0	-1.73	-1.24	1.39516
mRNA	ENSG00000029725	RABEP1	0	-5.59	-4.01	1.39401
mRNA	ENSG00000044524	EPHA3	0	-4.75	-3.41	1.39296
mRNA	ENSG00000177675	CD163L1	0	-1.17	-0.84	1.39286
mRNA	ENSG00000099250	NRP1	0	-15.01	-10.78	1.39239
mRNA	ENSG00000107164	FUBP3	0	-4.19	-3.01	1.39203
mRNA	#N/A	BGIG9606_40628	0	-13.79	-9.91	1.39152
mRNA	ENSG00000144645	OSBPL10	0	-19.41	-13.95	1.3914
mRNA	ENSG00000006210	CX3CL1	0	-2.1	-1.51	1.39073
mRNA	ENSG00000158445	KCNB1	0	-5.31	-3.82	1.39005
mRNA	ENSG00000198774	RASSF9	0	-2.89	-2.08	1.38942
mRNA	ENSG00000160014	CALM3	0	-20.2	-14.54	1.38927
mRNA	ENSG00000136206	SPDYE1	0	-10.94	-7.88	1.38832
mRNA	ENSG00000184381	PLA2G6	0	-1.61	-1.16	1.38793
mRNA	ENSG00000139597	N4BP2L1	0	-1.29	-0.93	1.3871
mRNA	ENSG00000176386	CDC26	0	-8.28	-5.97	1.38693
mRNA	ENSG00000081026	MAGI3	0	-1.22	-0.88	1.38636
mRNA	ENSG00000114656	KIAA1257	0	-1.33	-0.96	1.38542
mRNA	ENSG00000196814	MVB12B	0	-4.21	-3.04	1.38487
mRNA	#N/A	BGIG9606_44355	0	-1.08	-0.78	1.38462
mRNA	ENSG00000197062	ZSCAN26	0	-1.98	-1.43	1.38462
mRNA	ENSG00000123739	PLA2G12A	0	-1.26	-0.91	1.38462
mRNA	ENSG00000123933	MXD4	0	-10.3	-7.44	1.38441
mRNA	ENSG00000011426	ANLN	0	-2.81	-2.03	1.38424
mRNA	ENSG00000106261	ZKSCAN1	0	-6.17	-4.46	1.38341
mRNA	ENSG00000182195	LDOC1	0	-9.29	-6.72	1.38244
mRNA	ENSG00000180263	FGD6	0	-1.88	-1.36	1.38235
mRNA	ENSG00000151746	BICD1	0	-1.23	-0.89	1.38202
mRNA	ENSG00000241404	EGFL8	0	-1.23	-0.89	1.38202
mRNA	ENSG00000109472	CPE	0	-2.75	-1.99	1.38191
mRNA	ENSG00000134444	RELCH	0	-2.86	-2.07	1.38164
mRNA	ENSG00000011021	CLCN6	0	-1.16	-0.84	1.38095
mRNA	ENSG00000130224	LRCH2	0	-4.1	-2.97	1.38047
mRNA	ENSG00000137494	ANKRD42	0	-5.05	-3.66	1.37978
mRNA	ENSG00000264364	DYNLL2	0	-1.71	-1.24	1.37903
mRNA	ENSG00000059122	FLYWCH1	0	-3.46	-2.51	1.37849
mRNA	ENSG00000165633	VSTM4	0	-3.9	-2.83	1.37809
mRNA	ENSG00000183801	OLFML1	0	-3.9	-2.83	1.37809
mRNA	ENSG00000119772	DNMT3A	0	-2.81	-2.04	1.37745
mRNA	ENSG00000105997	HOXA3	0	-3.58	-2.6	1.37692
mRNA	ENSG00000119927	GPAM	0	-1.06	-0.77	1.37662
mRNA	ENSG00000169252	ADRB2	0	-2.16	-1.57	1.3758
mRNA	ENSG00000147912	FBXO10	0	-1.32	-0.96	1.375
mRNA	ENSG00000110455	ACCS	0	-5.03	-3.66	1.37432
mRNA	ENSG00000156269	NAA11	0	-11.21	-8.16	1.37377
mRNA	ENSG00000176371	ZSCAN2	0	-1.25	-0.91	1.37363
mRNA	ENSG00000111860	CEP85L	0	-2.39	-1.74	1.37356
mRNA	ENSG00000124222	STX16	0	-4.38	-3.19	1.37304
mRNA	ENSG00000167615	LENG8	0	-15.74	-11.47	1.37228
mRNA	ENSG00000004975	DVL2	0	-3.91	-2.85	1.37193
mRNA	ENSG00000120915	EPHX2	0	-2.14	-1.56	1.37179
mRNA	ENSG00000277203	F8A1	0	-2.62	-1.91	1.37173
mRNA	ENSG00000197429	IPP	0	-3.18	-2.32	1.37069
mRNA	ENSG00000198826	ARHGAP11A	0	-2.63	-1.92	1.36979
mRNA	ENSG00000174032	SLC25A30	0	-1.63	-1.19	1.36975
mRNA	ENSG00000103227	LMF1	0	-7.3	-5.33	1.36961
mRNA	ENSG00000134574	DDB2	0	-1.52	-1.11	1.36937
mRNA	ENSG00000085832	EPS15	0	-8.96	-6.55	1.36794
mRNA	ENSG00000132530	XAF1	0	-7.48	-5.47	1.36746
mRNA	ENSG00000119820	YIPF4	0	-1.75	-1.28	1.36719
mRNA	ENSG00000164306	PRIMPOL	0	-1.87	-1.37	1.36496

## Sheet: Supplemental Table 8
Supplemental Table 8. Pathways enriched by mRNAs with more than 2-fold change in expression in STEM profile 1
Notes: Fisher's Exact test is adopted to measure the gene-enrichment in annotation terms.
Benjamini-Hochberg method is adopted to correct p-values.
Term	Database	ID	Input number	Background number	P-Value	Corrected P-Value	Input
Gene expression (Transcription)	Reactome	R-HSA-74160	58	1448	5.44777e-14	3.15426e-11	ZNF337|TAF15|TCF4|TAF1C|AKT2|ZNF18|ZFP90|ZNF436|ELOA3B|SMARCA2|SRSF5|GPS2|CHD4|RARG|CDK12|CDK13|ZNF221|RRAGB|RORA|CPSF2|ZNF570|KLF4|ZNF431|ZNF585B|SAP18|ZNF577|ZNF471|ZFP30|ZNF510|JAG1|ZNF664|ZNF521|NBN|SIRT3|ZNF721|ZNF248|BNIP3L|ZNF227|MDC1|RHNO1|RXRB|SNAPC3|NUP214|LDB1|RTF1|BRD7|CASP6|CNOT6L|ZNF440|ZNF737|ESR1|ARID1B|LEO1|ZNF790|MAF|ZNF500|ZNF564|ATXN3
Post-translational protein modification	Reactome	R-HSA-597592	47	1412	5.24458e-09	1.21465e-06	TNKS|KCTD7|USP4|FBXO7|INO80E|ADAMTS5|ASB3|NCOA1|ZBTB16|WDR48|SMC5|B3GNT9|RORA|DDX17|WDR20|NUP214|FN3K|TOP2B|TTLL5|ST3GAL5|RAD21|MDC1|COG5|NEGR1|DCUN1D2|HERC2|PPP6R3|MYSM1|ALG13|USP33|NFRKB|FBXW2|ARSA|DPH6|ESR1|OGT|APPL2|ATXN3|MBD5|LEO1|MBD6|RTF1|RAD52|WBP1|MAVS|MELTF|RNF146
Metabolism of proteins	Reactome	R-HSA-392499	58	2012	1.22592e-08	2.36603e-06	TNKS|KCTD7|ACE|EXOC4|USP4|MSRB2|FBXO7|INO80E|ADAMTS5|ASB3|NCOA1|ZBTB16|WDR48|EIF3A|SMC5|B3GNT9|RORA|DDX17|KLF4|WDR20|NUP214|FN3K|TOP2B|TTLL5|TCF4|ST3GAL5|RAD21|MSRB1|MDC1|COG5|NEGR1|DCUN1D2|HERC2|PPP6R3|MYSM1|ALG13|USP33|NFRKB|FBXW2|CES1|EXOC1|ARSA|DPH6|ESR1|OGT|APPL2|CPB1|ATXN3|MBD5|LEO1|MBD6|RTF1|RAD52|CPA3|WBP1|MAVS|MELTF|RNF146
Deubiquitination	Reactome	R-HSA-5688426	15	296	1.1402e-05	0.00165044	MAVS|TNKS|INO80E|WDR20|ESR1|WDR48|OGT|USP4|MBD5|MBD6|MYSM1|USP33|NFRKB|ATXN3|RNF146
SUMO E3 ligases SUMOylate target proteins	Reactome	R-HSA-3108232	11	170	2.06449e-05	0.00239068	DDX17|NCOA1|RAD21|MDC1|SMC5|RORA|HERC2|RAD52|NUP214|TOP2B|ESR1
SUMOylation	Reactome	R-HSA-2990846	11	176	2.79124e-05	0.00293842	DDX17|NCOA1|RAD21|MDC1|SMC5|RORA|HERC2|RAD52|NUP214|TOP2B|ESR1
Peptide hormone metabolism	Reactome	R-HSA-2980736	8	89	3.22085e-05	0.00310812	TCF4|EXOC1|EXOC4|ACE|CPA3|CPB1|CES1|KLF4
Autophagy - animal	KEGG PATHWAY	hsa04140	9	128	6.34852e-05	0.00490105	ULK2|RRAGB|PIK3CA|PIK3CB|UVRAG|SH3GLB1|AKT2|MAPK9|DAPK1
T cell activation	PANTHER	P00053	7	78	0.000101325	0.00733339	CD74|NFATC3|PIK3CA|PIK3CB|AKT2|MAPK9|PAK3
Metabolism of Angiotensinogen to Angiotensins	Reactome	R-HSA-2022377	4	18	0.000151242	0.0103023	CES1|CPA3|ACE|CPB1
DNA Repair	Reactome	R-HSA-73894	13	331	0.000475381	0.017806	PARG|NSD2|HERC2|WDR48|POLK|MDC1|RHNO1|TERF1|NEIL1|RAD52|INO80E|NFRKB|NBN
Insulin resistance	KEGG PATHWAY	hsa04931	7	108	0.000651611	0.0228656	CPT1A|PPP1R3E|OGT|PIK3CB|AKT2|PIK3CA|MAPK9
Membrane Trafficking	Reactome	R-HSA-199991	19	631	0.000682514	0.0232456	LRP2|AP3B1|UBAP1|DENND2A|FZD4|EXOC4|C2CD5|ALS2CL|COG5|EXOC1|CUX1|AKT2|SBF2|PPP6R3|STON1|KIF3A|DENND6B|LDLRAP1|TBC1D15
Vesicle-mediated transport	Reactome	R-HSA-5653656	19	669	0.00132112	0.0364251	LRP2|AP3B1|UBAP1|DENND2A|FZD4|EXOC4|C2CD5|ALS2CL|COG5|EXOC1|CUX1|AKT2|SBF2|PPP6R3|STON1|KIF3A|DENND6B|LDLRAP1|TBC1D15
Metabolism of lipids	Reactome	R-HSA-556833	20	728	0.00146319	0.0385086	LRP2|CPT1A|GPS2|NCOA1|ARSA|HSD17B14|ACSS3|PIK3CA|PIK3CB|RORA|ACADM|RGL1|SBF2|RXRB|SLC25A17|PRKD3|ACAD11|CHKA|CHKB|STARD5

## Sheet: Supplemental Table 9
Supplemental Table 9. FPKM values of postpartum blood loss correlated mRNAs in human myometrium
Note: The correlation was calculated using the “cor.test” function of pearson correlation in R (v4.1.1).
Type	Ensembl.ID	Gene Symbol	310 ml	510 ml	300 ml	300 ml	520 ml	420 ml	610 ml	250 ml	620 ml	320 ml	310 ml	410 ml	330 ml	400 ml	320 ml	340 ml	300 ml	P-value	Correlation coefficient (R)
mRNA	ENSG00000145819	ARHGAP26	8.83	11.97	14.22	10.47	12.68	14.68	10.12	12	11.01	8.9	13.1	14.07	12.77	16.46	16.9	15.17	23.62	0.00012781	0.797018
mRNA	ENSG00000147454	SLC25A37	14.47	20.69	25.32	13.44	21	15.66	14.85	21.86	13.68	12.87	16.02	20.3	23.68	29.56	28.38	31.11	29.6	0.000169075	0.788557
mRNA	ENSG00000068028	RASSF1	9.11	10.59	8.77	7.45	9.02	8.7	9.17	9.91	8.46	9.61	9.39	10.35	10.15	9.86	9.6	13.14	12.94	0.000189365	0.78502
mRNA	ENSG00000163464	CXCR1	0.61	0.84	1.21	0.28	0.93	2.74	0.57	1.69	0.27	0.49	0.46	2.15	4.1	3.17	3.49	7.27	2.91	0.000273243	0.773118
mRNA	ENSG00000168209	DDIT4	18.84	43.85	21.84	27.22	32.35	19.74	30.69	38.83	15.39	19.27	38.11	26.81	27.32	32.65	35.84	71.53	78.42	0.000324991	0.767234
mRNA	ENSG00000126603	GLIS2	10.49	9.21	10.98	11.32	10.57	12.62	9.83	8.42	11.33	12.1	14.14	12.47	11.41	12.79	13.7	12.86	18.08	0.000472534	0.753943
mRNA	#N/A	BGIG9606_52676	0.57	3.75	1.47	0.58	3.17	2.44	1.62	3.4	1.77	1.95	3.3	2.84	2.14	2.68	6.66	4.8	5.74	0.000477025	0.753596
mRNA	ENSG00000171316	CHD7	3.8	5.3	5.65	6.48	4.44	6.45	6.53	6.32	6.75	5.36	6.9	5.25	5.67	7.02	6.93	7.69	9	0.000514221	0.750824
mRNA	ENSG00000224420	ADM5	1.22	1.88	1.39	1.51	0.84	1.21	1.15	2.29	1.74	0.91	1.26	2.02	1.57	2.09	2.05	2.43	3.3	0.000527903	0.749846
mRNA	ENSG00000105887	MTPN	17.42	19.34	17.2	15.69	16.91	20.91	17.21	18.06	18.86	17.62	20.9	17.57	20.26	17.47	21.5	23.93	23.68	0.00056497	0.747299
mRNA	ENSG00000267697	LUZP6	17.6	19.5	17.2	15.69	16.91	20.96	17.21	18.26	18.92	17.79	20.9	17.78	20.5	17.47	21.9	24.19	23.68	0.000566696	0.747184
mRNA	ENSG00000170379	TCAF2	2	2.88	1.94	1.64	3.35	3.2	2.54	3.26	2.59	1.64	3.37	2.81	2.41	4.56	3.99	3.34	6.47	0.000593278	0.745446
mRNA	ENSG00000102096	PIM2	1.82	1.24	1.59	1.06	2.17	1.28	1.36	1.38	1.68	1.6	1.23	1.79	1.6	2.65	2.31	2.46	2.42	0.000615409	0.744047
mRNA	ENSG00000180871	CXCR2	0.97	1.76	1.48	0.55	1.38	4.6	0.74	2.4	0.15	0.85	1	3.14	5.57	4.22	5.9	11.41	3.7	0.000666419	0.740976
mRNA	ENSG00000198858	R3HDM4	23.46	19.76	20.32	13.79	18.73	25.16	25.93	18.53	23.19	15.96	21.99	22.85	23.22	23.53	29.54	28.65	39.06	0.00072589	0.737633
mRNA	ENSG00000277586	NEFL	0.35	2.73	0.52	1.33	0.16	0.2	1.23	0.48	0.43	2.43	1.34	0.23	1.53	0.24	8.07	4.73	8.42	0.000887852	0.729559
mRNA	ENSG00000166128	RAB8B	11.82	11.87	11.14	10.6	16.02	10.69	8.96	10.73	9.95	10.94	12.86	10.19	13.49	15.74	14.31	14.65	20.65	0.000931032	0.727614
mRNA	ENSG00000181472	ZBTB2	2.62	3.79	3.96	3.15	3.4	3.09	2.54	3.07	2.95	3.21	2.79	3.02	3.83	3.41	4.81	4.18	5.18	0.00122193	0.716163
mRNA	ENSG00000078124	ACER3	5.38	6.44	6.55	6.13	7.1	5.75	5.71	6.39	5.38	5.45	5.69	5.81	6.69	6.7	8.68	7.21	8.38	0.00136621	0.711303
mRNA	ENSG00000116584	ARHGEF2	21.93	29.24	27.37	25.16	26.65	27.82	22.46	24.25	30.25	24.56	32.4	28.06	22.96	31.03	35.16	34.64	31.59	0.00137099	0.711149
mRNA	ENSG00000122591	FAM126A	14.61	14.29	16.55	16.32	14.27	16.88	22.32	21.27	17.86	15.37	20.33	18	18.78	18.64	18.39	23	25.9	0.00163349	0.703319
mRNA	ENSG00000139505	MTMR6	6.02	7.38	7.93	6.74	7.99	8.64	8.65	7.57	7.63	7.64	7.96	7.97	8.35	6.85	9.43	11.7	9.38	0.00177941	0.699404
mRNA	ENSG00000157551	KCNJ15	1.06	1.35	1.96	0.31	1.37	4.02	0.72	2.09	0.65	0.61	1.84	1.83	3.71	5.53	4.14	6.78	2.24	0.00183452	0.697994
mRNA	ENSG00000162747	FCGR3B	1.39	2.45	1.62	0.4	2.62	9.59	1.17	2.49	0.53	1.06	1.25	3.12	10.88	5.99	9.37	13.62	7.01	0.00186622	0.697199
mRNA	ENSG00000163083	INHBB	4.15	7.97	6.23	3.55	5.28	3.72	8.48	5.44	9.09	2.59	5.69	4.8	6.35	7.23	11.65	8.87	15.37	0.00186642	0.697194
mRNA	ENSG00000088992	TESC	0.9	1.82	1.6	1.14	0.74	1.33	0.91	1.44	1.17	1.65	1.26	1.16	1.15	1.31	1.6	2.41	4.12	0.0019474	0.695211
mRNA	ENSG00000180758	GPR157	4.9	3.48	3.55	1.78	3.42	2.28	4.29	2.81	3.73	1.49	3.41	3.16	3.74	5.32	6.01	4.71	10.9	0.00195405	0.695052
mRNA	ENSG00000163421	PROK2	0.34	0.64	1.41	0	0.57	1.84	0.24	0.44	0.15	0.15	0.66	0.8	1.83	2.78	2.21	5.81	1.03	0.00206592	0.692428
mRNA	ENSG00000177283	FZD8	3.2	4.67	4.76	3.51	2.49	5.26	4.47	3.54	4.5	3.7	5.65	4.46	4.34	4.56	5.8	5.04	8.03	0.00208396	0.692016
mRNA	ENSG00000166068	SPRED1	9.96	8.82	9.04	8.33	9.17	8.64	12.94	11.02	10.93	9.5	11.36	12.08	9.32	10.79	11.47	12.58	14.66	0.00210061	0.691638
mRNA	ENSG00000173535	TNFRSF10C	1.86	3.41	1.65	1.01	3.54	6.05	1.88	3.3	0.97	1.97	1.83	3.75	7.33	4.72	6.26	10.35	4.74	0.00215271	0.690472
mRNA	ENSG00000257335	MGAM	0.35	0.46	0.48	0.19	0.37	1.59	0.57	1.33	0.28	0.26	0.82	1.31	2.6	1.63	1.44	3.67	1.2	0.00220877	0.689242
mRNA	ENSG00000145335	SNCA	1.98	6.25	5.66	4.16	4.68	4.38	3.65	5.16	4.13	4.49	3.2	5.66	6.29	1.89	10.41	11.43	9.36	0.0022515	0.688323
mRNA	ENSG00000170525	PFKFB3	21.51	17.44	24.13	12.19	23.4	23.32	24.4	16.29	17.59	15.93	23.98	20.79	17.73	39.03	19.4	29.41	57.42	0.00237256	0.685791
mRNA	ENSG00000101236	RNF24	10.36	9.16	14.95	6.02	11.09	13.27	10.36	8.26	8.37	8.18	13.75	11.44	9.32	17.94	15.81	14.7	16.62	0.00240753	0.68508
mRNA	ENSG00000105879	CBLL1	5.66	6.05	6.56	6.37	5.79	5.89	6.05	4.79	5.22	5.27	4.96	5.19	4.84	6.02	8.06	7.9	9.5	0.00247066	0.683816
mRNA	ENSG00000153815	CMIP	20.25	26.95	23.6	18.6	24.28	28.2	24.92	22.96	23.6	17.47	25.54	22.73	22.75	29.21	33.69	26.23	36.44	0.00250174	0.683204
mRNA	ENSG00000221823	PPP3R1	15.89	19.25	18.06	16.11	15.15	19	16.45	15.07	18.93	17.26	17.19	16.49	17.93	15.59	22.42	23.68	22.03	0.00261405	0.681042
mRNA	ENSG00000167772	ANGPTL4	2.24	15.45	10.47	0.64	4.76	19.48	18.84	12.73	33.14	7.17	31	24.76	5.89	22.51	42.37	25.77	39.89	0.00271124	0.679231
mRNA	ENSG00000183386	FHL3	28	32.43	26.82	23.67	23.58	23.26	37.16	35.33	37.68	27.66	37.71	40.26	33.38	36.04	39.1	40.45	39.57	0.00271995	0.679071
mRNA	ENSG00000197329	PELI1	8.51	6.3	7.32	8.4	8.67	8.71	10.6	8.47	6.14	8.62	6.38	7.71	9.86	9.7	8.86	11.43	16.06	0.00285327	0.676678
mRNA	ENSG00000198146	ZNF770	6.73	8.14	8.71	7.31	8.35	7.72	9.04	9.43	7.8	7.54	8.79	7.13	9.51	8.43	9.82	10	9.98	0.00290839	0.675715
mRNA	ENSG00000176597	B3GNT5	2.92	3.73	4.2	1.46	4.56	3.87	3.43	3.62	3.89	2.47	3.69	3.18	3.15	4.11	7.25	4.48	8.1	0.00291318	0.675632
mRNA	ENSG00000103966	EHD4	15.67	21.75	17.29	18.96	15.64	21.84	21.97	17.35	24.77	14.53	21.65	20.71	21.61	17.99	30.14	24.18	31.86	0.00291329	0.67563
mRNA	ENSG00000119314	PTBP3	15.77	15.69	17.83	13.81	21.4	17.08	14.46	19.1	16.5	15.66	20.87	18.37	17.64	20.76	19.97	19.91	22.32	0.00301317	0.673925
mRNA	ENSG00000124216	SNAI1	1.78	4.38	7.49	1.09	0.73	9.1	6.57	3.66	6.08	1.84	8.15	5.05	2.77	7.62	8.29	7.95	16.7	0.0030751	0.67289
mRNA	ENSG00000177374	HIC1	14.95	15.37	15.58	14.31	19.46	15.05	14.61	13.04	13.21	13.51	12.9	15.44	10.82	16.41	20.99	20.39	33.91	0.0031474	0.671704
mRNA	ENSG00000165997	ARL5B	2.43	2.67	3.03	1.86	2.89	3.82	3.67	2.86	3.05	2.11	3.04	2.74	2.82	3.18	3.21	4.04	5.53	0.00332404	0.668896
mRNA	ENSG00000119953	SMNDC1	6.41	8.86	8.66	6.82	8.09	8.71	7.99	7.15	8.19	7.81	7.44	7	8.39	7.82	8.94	10.9	9.97	0.00333573	0.668715
mRNA	ENSG00000059804	SLC2A3	17.57	13.12	38.13	9.38	23.1	33.75	24.17	14.72	17.29	13.47	27.94	22.59	13.4	49.05	21.77	38.55	101.83	0.00334454	0.668578
mRNA	ENSG00000160999	SH2B2	1.58	3.49	3.25	1.3	1.64	2.73	2.37	1.87	1.5	1.82	1.93	2.33	2.74	4.09	3.51	2.61	5.74	0.00361917	0.664464
mRNA	ENSG00000151689	INPP1	5.29	7.7	6.21	4.97	5.31	8.58	4.8	6	5.14	5.88	5.92	5.52	6.02	4.89	11.32	9.86	11	0.00365831	0.663899
mRNA	ENSG00000198435	NRARP	1.98	3.04	3.93	2.32	2.4	3.91	5.05	1.82	2.42	2.67	3.03	2.2	2.5	4.03	5.05	4.2	10.18	0.00377208	0.662283
mRNA	ENSG00000162493	PDPN	47.91	45.23	70.8	22.88	66.4	32.21	35.19	36.94	41.9	16.13	64.24	41.23	48.61	75.41	109.22	68.06	87.64	0.00384381	0.661284
mRNA	ENSG00000077984	CST7	2.27	0.89	0.86	0.31	1.88	3.55	0.72	0.99	0.36	0.78	1.02	2.1	2.85	3.53	2.4	8.17	2.58	0.00388298	0.660745
mRNA	ENSG00000123700	KCNJ2	0.65	1.05	0.91	0.81	1.62	1.46	1.06	1.09	0.89	1.29	1.11	1.01	1.01	1.85	1.5	1.99	1.34	0.0039124	0.660343
mRNA	ENSG00000124813	RUNX2	2.06	2.75	3.06	0.75	1.81	1.32	3.43	1.3	2.04	0.93	2.26	1.29	1.83	2.46	4.21	3.29	6.99	0.00412399	0.657522
mRNA	ENSG00000179833	SERTAD2	4.13	6.4	6.18	6.16	6.37	9.56	4.57	4.87	5.1	5.74	7.26	6.09	4.36	6.52	8.61	8.68	11.34	0.0042295	0.656159
mRNA	ENSG00000185112	FAM43A	11.79	19.3	21.27	11.75	16.39	10.4	27.48	14.9	12.32	17.65	19.08	7.16	11.23	15.7	24.86	32.59	42.25	0.00434659	0.654679
mRNA	ENSG00000125378	BMP4	2.75	4.99	4.01	3.02	2.35	3.05	3.21	1.99	3.94	2.51	2.58	2	3.19	2.88	4.76	5.86	9.15	0.00434819	0.654659
mRNA	ENSG00000166949	SMAD3	13.63	17.18	19.28	14.85	14.94	10.98	16.34	14.04	16.63	15.51	17.13	18.14	16.01	18.35	24.75	16	24.83	0.00459571	0.651633
mRNA	ENSG00000177951	BET1L	17.02	19.4	20.51	18.83	23.55	23.27	19.86	16.33	20.26	17.57	20.74	16.97	16.46	21.72	23.37	24.3	33.13	0.00476791	0.649605
mRNA	ENSG00000060982	BCAT1	5.98	9.47	6.18	6.93	10.08	4.59	5.74	7.72	5.54	5.66	8.97	6.96	9.78	10.31	9.95	9.06	10.81	0.00479398	0.649303
mRNA	ENSG00000186187	ZNRF1	5.09	6.39	6.05	5.14	5.1	4.89	6.55	6.93	6.71	5.95	6.03	5.42	4.92	6.74	6.91	6.76	10.82	0.00496923	0.647307
mRNA	ENSG00000152256	PDK1	5.86	6.93	7.04	7.1	12.19	6.88	9.78	8.49	6.25	9.57	8.85	7.72	6.52	13.82	7.71	11.29	15.09	0.00509757	0.645881
mRNA	ENSG00000188404	SELL	2.37	2.78	7.01	0.72	2.6	7.16	1.23	2.55	3.28	2.4	4.43	5.97	5.97	5.58	8.92	14.64	4.14	0.00514148	0.6454
mRNA	ENSG00000186714	CCDC73	0.87	0.38	0.9	1.35	1.04	0.72	1.05	0.78	1.45	1.08	0.62	1.18	1.08	0.96	1.73	1.36	2.22	0.00514286	0.645385
mRNA	ENSG00000089693	MLF2	49.76	59.29	55.18	43.62	48.84	59.22	45.04	47.38	54.88	43.32	54.44	55.08	49.16	50.65	63.31	62.42	69.93	0.00560135	0.640551
mRNA	ENSG00000117500	TMED5	6.54	8.33	7.86	4.48	8.54	9.73	6.56	6.45	7.42	5.25	9.14	7.65	7.35	9.21	10.04	10.91	9.16	0.00571781	0.639374
mRNA	ENSG00000181274	FRAT2	2.51	3.02	2.95	2.72	3.69	3.95	1.78	2.71	1.76	1.94	2.35	2.47	2.42	3.63	3.75	5.75	4.02	0.00586579	0.637906
mRNA	ENSG00000135245	HILPDA	7.71	8.1	5.97	2.52	10.82	2.81	5.89	5.8	5.09	4.16	7.26	5.06	5.49	17.5	11.53	6.62	21.25	0.00604598	0.636159
mRNA	ENSG00000104635	SLC39A14	34.64	39.89	75.67	15.26	31.6	42.87	37.26	35.77	51.4	16.59	59.69	47.69	36.6	56.83	95.58	48.17	106.65	0.00621946	0.634515
mRNA	ENSG00000134758	RNF138	2.03	2.93	2.53	2.05	2.05	2.95	2.32	2.09	2.11	2.45	2.22	1.81	2.67	2.2	3.38	3.03	4.09	0.00625798	0.634155
mRNA	ENSG00000254709	IGLL5	1.37	2.18	6.69	0.27	1.99	2.77	1.15	1.66	1.44	1.24	1.12	0.99	5.53	3.35	10.59	4.46	8.81	0.00627401	0.634006
mRNA	ENSG00000119396	RAB14	15.97	15.5	15.41	13.72	17.08	17.03	12.99	13.09	16.82	14.32	16.91	16.05	15.06	15.46	18.5	19.62	18.23	0.00643278	0.632544
mRNA	ENSG00000167470	MIDN	21.3	26.72	34.18	14.39	25.62	30.6	25.28	16.91	25.04	16.38	24.88	24.42	19.28	26.52	37.01	31.06	57.02	0.00668357	0.630293
mRNA	ENSG00000179388	EGR3	0.59	0.47	2.32	0.52	1.38	4.79	2.63	0.62	0.71	1.05	1.59	2.17	1.06	3.75	3.69	2.01	11.09	0.00668555	0.630276
mRNA	ENSG00000163221	S100A12	0.99	6.73	4.62	0.29	1.35	7.56	1.41	1.87	1.7	0.47	4.78	5.36	6.56	4.9	12.39	20.06	3.2	0.00671619	0.630005
mRNA	ENSG00000111912	NCOA7	10.12	12.85	10.08	9.81	11.02	6.75	7.75	9.32	9.6	10.99	7.97	6.29	9.32	13.21	14.36	12.49	33.34	0.00672051	0.629967
mRNA	ENSG00000077549	CAPZB	105.26	108.47	104.86	97.42	104.38	106.78	104.41	101.84	116.75	99.9	106.22	113.66	95.96	116.1	106.97	117.32	122.54	0.0068796	0.62858
mRNA	ENSG00000134107	BHLHE40	23.39	33.49	46.08	22.33	41.85	42.4	42.67	17.8	22.38	28.68	29.97	36.34	27.9	45.62	41.11	42.12	97.37	0.00693291	0.628121
mRNA	ENSG00000168374	ARF4	74.32	85.51	62.25	47.6	62.79	80.83	61.98	68.27	79.42	49.52	81.66	66.84	77.63	73.9	76.56	103.99	95.28	0.00705526	0.627078
mRNA	ENSG00000170989	S1PR1	19.89	26.8	24.08	18.02	22.4	25.18	32.28	21.87	21.49	11.94	17.67	14.93	26.79	23	39.31	29.7	58.88	0.00710517	0.626657
mRNA	ENSG00000101166	PRELID3B	4.14	4.99	4.6	2.8	6.15	6.9	4.25	4.86	4.73	3.31	5.14	3.65	5.56	5.88	8.15	7.21	6.6	0.00715035	0.626278
mRNA	ENSG00000163141	BNIPL	1.05	1.51	1.49	1.46	1.27	0.97	1.69	1.65	1.41	1.27	1.55	1.75	1.18	1.7	1.32	1.87	2.1	0.00715265	0.626259
mRNA	ENSG00000167680	SEMA6B	17.16	22.59	19.12	10.26	13.64	20.88	19.98	13.29	21.02	8.76	18.01	14.27	16.04	23.74	39.25	22.68	32.16	0.00721761	0.625717
mRNA	ENSG00000102755	FLT1	19.42	20.01	27.25	14.22	33.71	25.25	24.35	20.35	18.65	14.28	21.81	13.19	19.18	54.84	35.68	22.17	74.3	0.00732662	0.624816
mRNA	ENSG00000206172	HBA1	45.56	214.65	146.59	310.66	75.3	268.33	36.01	109.18	42.47	424.33	55.62	800.97	309.73	67.43	291.51	2058.2	606.21	0.00739624	0.624247
mRNA	ENSG00000188536	HBA2	14.93	214.2	160.18	323.53	85.45	350.32	20.91	64.82	29.24	488.95	36.09	388.54	216.93	30.37	323.58	2269	685.51	0.00743781	0.623909
mRNA	ENSG00000157450	RNF111	9.01	8.35	9.21	8.11	9.73	8.49	7.99	8.7	8.63	8.94	8.85	9.14	8.44	8.49	10.09	9.52	11.28	0.00747441	0.623612
mRNA	ENSG00000079739	PGM1	19.62	28.24	21.28	17.28	16.97	17.31	18.62	16.67	17.5	17.48	22.27	14.64	18.78	20.3	28.16	25.89	31.97	0.00767251	0.622028
mRNA	ENSG00000163746	PLSCR2	1.25	0.81	1.79	0.68	1.5	0.88	1.1	1.12	1.46	0.71	0.69	0.81	1.19	1.44	0.67	3.3	2.92	0.00774415	0.621463
mRNA	ENSG00000272636	DOC2B	7.42	8.54	8.03	8.25	9.86	7.63	14.71	10.45	8.63	6.46	7.01	7.46	8.83	13.41	11.42	10.79	19.86	0.0080016	0.619467
mRNA	ENSG00000167874	TMEM88	3.43	9.9	4.98	8.22	2.22	5.56	7.7	4.38	3.59	5.43	4.35	4.05	7.8	5.6	13.07	8.08	15.86	0.0080195	0.619331
mRNA	ENSG00000170191	NANP	1.68	2.18	1.98	1.38	1.98	2.44	1.51	1.79	1.71	1.66	1.93	1.79	2.08	1.8	3.08	2.34	2.75	0.00815965	0.618267
mRNA	#N/A	LOC100653049	2.38	0	4.25	0.33	0.97	5.9	2.78	1.14	3.78	0.56	1.86	3.89	1.02	5.01	2.41	5.29	21.75	0.00820584	0.61792
mRNA	ENSG00000135823	STX6	6.22	6.92	7.52	6.52	6.8	7.78	7.5	8.13	7.36	6.09	9.95	7.57	7.57	9.46	8.05	8.77	8.24	0.00824588	0.617621
mRNA	ENSG00000141526	SLC16A3	26.84	28.31	25.29	5.37	36.65	26.98	20.59	22.29	23.46	16.78	48.55	37.26	21.49	55.03	36.76	37.83	42.7	0.00830332	0.617193
mRNA	ENSG00000120889	TNFRSF10B	6.98	7.62	8.8	4.21	7.81	8.92	6.81	6.4	7.24	5.64	9.9	7.62	7.14	7.45	12.04	8.34	12.75	0.00847417	0.615934
mRNA	ENSG00000129518	EAPP	17.94	24.58	16.83	11.17	29.56	13.48	12.5	23.09	12.7	13.74	26.26	36.26	22.39	16.98	29.36	40.63	29.16	0.00847527	0.615926
mRNA	ENSG00000128917	DLL4	5.49	6.92	6.64	7.25	7.46	5.28	10.47	6.85	6.03	6.95	8.51	4.88	5.67	9.64	8.56	8	19.57	0.00849745	0.615764
mRNA	ENSG00000103005	USB1	11.31	15.67	14.32	10.45	11.26	14.54	11.03	10.41	11.8	10.32	12.4	12.32	12.52	12.44	18.83	16.61	16.03	0.00853894	0.615462
mRNA	ENSG00000163788	SNRK	14.04	23.49	15.36	18.53	16.14	12.65	18.78	15.47	14.86	15.8	16.95	12.49	20.29	16.9	24.58	19.02	37.42	0.00858278	0.615144
mRNA	ENSG00000198844	ARHGEF15	4.54	6.97	9.84	8	4.75	10.38	11.77	8.22	10.65	7.54	9.33	7.38	9.47	8.48	12.13	9.82	17.23	0.00858442	0.615132
mRNA	ENSG00000137575	SDCBP	59.07	58.35	59.77	50.45	66.06	52.5	41.74	47.41	42.24	48.91	50.37	52.86	63.4	49.98	71.6	65.38	96.84	0.00871059	0.614225
mRNA	ENSG00000198876	DCAF12	11.8	12.24	10.62	9.44	10.91	13.25	9.05	10.55	10.34	11.52	11.18	12.59	12.34	11.17	14.14	17.78	12.02	0.00874915	0.613949
mRNA	ENSG00000125952	MAX	21.32	26.7	25.57	24.8	23.32	24.25	20.22	19.06	23.38	24.68	21.19	21.28	22.86	21.11	30.43	29.25	33.9	0.00876672	0.613824
mRNA	ENSG00000154217	PITPNC1	3.74	8.94	8.02	7.37	4.28	5.55	9.73	7.91	6.15	4.35	5.06	5.69	7.61	7.71	11.21	7.63	19.49	0.0088154	0.613479
mRNA	ENSG00000162959	MEMO1	12.33	15.22	15.42	12.42	11.71	15.19	14.7	14.93	15.09	13.88	16.61	15.88	17.89	14.39	17.53	17.49	15.84	0.00901186	0.6121
mRNA	ENSG00000174695	TMEM167A	13.77	15.86	14.44	10.52	14.75	13.99	13.01	14.11	13.68	10.19	16.35	14.38	17.51	12.84	17.82	16.37	19.87	0.00902037	0.612041
mRNA	ENSG00000131759	RARA	10.09	17.51	15.21	12.04	11.78	14.45	13.24	10.22	12.78	13	12.45	12.72	13.23	12.91	22.7	15.02	22.6	0.00912779	0.611297
mRNA	ENSG00000173530	TNFRSF10D	4.43	4.96	4.96	1.85	3.16	5.21	5.13	5	5.47	2.2	7.7	4.86	3.53	6.24	7.12	4.8	11.44	0.00913129	0.611273
mRNA	ENSG00000173926	2021-03-03	3.09	3.25	6.31	2.32	2.13	3.31	3.77	3.54	3.73	2.75	3.53	2.88	4.07	3.89	6.75	3.97	9.61	0.00913695	0.611234
mRNA	ENSG00000177150	FAM210A	2.17	3.61	3.52	2.16	3.16	4.97	3.4	3	3.71	3.15	3.84	3.28	2.62	3.27	4.43	4.41	5.72	0.00927597	0.610283
mRNA	ENSG00000151151	IPMK	2.08	1.51	1.64	1.53	2.82	1.85	1.4	1.28	1.13	1.63	1.74	1.66	1.72	2.8	2.1	2.29	3.18	0.0093051	0.610085
mRNA	ENSG00000164164	OTUD4	9.82	10.04	15.07	10.48	11.61	14.09	11.86	11.38	13.12	10.46	12.98	13.24	11.02	13.32	13.66	13.79	16.14	0.00935835	0.609725
mRNA	ENSG00000123405	NFE2	0.32	1.25	1.64	0.19	0.19	3.13	0.36	1.19	0.42	0.56	1.03	1.99	2.92	1.85	3.27	4.86	1.17	0.00945476	0.609076
mRNA	ENSG00000196498	NCOR2	48.9	52.57	54.89	55.13	58.28	44.54	46.75	48.43	54.69	49.99	58.73	63.33	45.67	69.78	60.44	58.43	62	0.00955083	0.608436
mRNA	ENSG00000023330	ALAS1	11.64	14.02	12.29	9.37	10.49	12.15	10.84	9.89	12.32	10.25	11.92	11.93	11.25	13.18	17.65	13.3	14.46	0.00978028	0.606926
mRNA	ENSG00000141456	PELP1	9.29	12.84	11.36	10.75	9.35	9.38	9.99	8	9.81	9.98	11.22	9.2	8.77	10.01	13.64	12.11	15.94	0.00979366	0.606838
mRNA	#N/A	LOC112268444	2.46	1.61	1.94	2.8	1.64	1.21	1.85	2.69	2.22	3.03	1.87	1.6	1.76	1.77	1.28	1.26	0.99	0.00984456	-0.606508
mRNA	ENSG00000168026	TTC21A	1.31	1.28	1.08	1.09	1.52	0.73	1.19	0.81	0.84	1.35	0.96	0.8	1.03	0.78	1.01	0.79	0.55	0.00918224	-0.610923
mRNA	ENSG00000010318	PHF7	1.68	2	1.35	2.01	1.7	0.91	1.28	1.42	1.13	1.91	0.79	1.22	1.58	1.18	0.83	1.06	0.72	0.00834653	-0.616872
mRNA	ENSG00000154889	MPPE1	14.68	13.83	9.73	11.75	11.44	7.22	8.8	9.88	10.05	11.93	7.68	10.12	12	8.13	8.91	7.96	6.61	0.00798591	-0.619588
mRNA	ENSG00000102984	ZNF821	2.6	2.22	1.99	2.34	2.7	0.94	1.65	1.86	1.61	1.93	1.88	1.46	1.78	1.34	1.81	1.25	1.06	0.00797908	-0.61964
mRNA	ENSG00000215252	GOLGA8B	10.84	13.73	10.3	12.09	18.41	14.39	20.82	5.93	9.11	10.79	8.18	7.42	7.46	6.98	8.05	5.27	5.11	0.00738251	-0.624359
mRNA	ENSG00000175106	TVP23C	6.59	8.21	7.64	8.03	6.63	5.63	6.46	7.61	6.61	7.9	5.17	6.56	5.46	5.27	5.63	5.38	5.92	0.00715028	-0.626278
mRNA	ENSG00000044090	CUL7	9.75	8.36	5.48	6.39	8.44	4.5	7.22	5.07	6.17	8.49	6.97	5.98	5.58	5.47	5.85	4.02	4.15	0.00696464	-0.627849
mRNA	ENSG00000186166	CCDC84	4.7	6.33	7.2	7.36	7.17	7.75	7.52	6.94	5.42	7.28	5.34	7.36	6.31	5.64	6.66	4.02	2.76	0.0063279	-0.633507
mRNA	ENSG00000157322	CLEC18A	1.89	2.22	0.72	1.03	1.37	0.5	0.88	1.43	1.33	1.14	0.93	1.12	0.92	1.05	0.47	0.51	0.24	0.00566116	-0.639944
mRNA	ENSG00000183401	CCDC159	4.74	4.83	5.42	5.33	5.38	3.62	5.6	4.51	3.86	4.8	4.13	4.95	4.47	4.23	4.58	3.15	3.38	0.00559889	-0.640576
mRNA	ENSG00000138193	PLCE1	10.75	8.33	9.18	12	10.09	6.38	8	12.84	9.18	10.46	9.34	9.32	10.19	7.79	7.08	5.86	6.24	0.00559047	-0.640662
mRNA	ENSG00000132906	CASP9	5.7	4.76	5.24	4.84	5.23	5.57	3.71	4.2	4.22	4.95	4.15	4.1	3.74	3.96	3.8	3.57	4.34	0.00519792	-0.644787
mRNA	ENSG00000162627	SNX7	9.7	11.04	9.88	12.51	10.08	11.07	9.36	11.4	10.99	11.25	9.56	10.1	10.94	10.39	8.22	8.54	8	0.00367466	-0.663664
mRNA	ENSG00000102910	LONP2	34.21	35.21	32.36	32.5	34.11	32.18	30.02	33.58	31.29	33.4	34.5	32.32	32.66	31.38	31.22	30.59	26	0.00261862	-0.680955
mRNA	ENSG00000148814	LRRC27	4.9	4.85	4.79	4.12	6.17	3.08	4.06	5.46	3.88	5.86	4.26	4.7	4.26	4.68	3.2	1.94	1.85	0.00205248	-0.692737
mRNA	ENSG00000162086	ZNF75A	3.78	3.24	3.81	4.4	5.12	4.45	4.49	4.87	3.96	4.6	3.7	4.28	3.48	3.94	2.97	2.69	2.51	0.00148907	-0.707486
mRNA	#N/A	BGIG9606_55314	5.8	8.22	6.58	5.99	5.76	5.39	5.38	6.33	5.35	6.18	4.43	4.88	5.31	4.83	4.31	4.06	3.86	0.00041091	-0.759002
mRNA	ENSG00000221838	AP4M1	5.4	4.94	5.02	5.15	4.95	3.79	3.83	3.99	3.84	4.81	4.46	4.38	4.69	3.13	4.01	3.13	2.42	0.000220059	-0.78023

## Sheet: Supplemental Table 10
Supplemental Table 10. GO terms enriched by positively and negatively (blue) correlated postpartum blood loss mRNAs
Notes: Fisher's Exact test is adopted to measure the gene-enrichment in annotation terms.
BP represent biological processes; CC represent cellular components; MF represent molecular functions
% represent refers to the percentage of input genes in the list associated with particular annotation term.
Category	Term	Count	%	PValue	Genes
GOTERM_BP_DIRECT	GO:0030335~positive regulation of cell migration	9	7.56303	0.000122993	SEMA6B, SDCBP, TCAF2, FLT1, SMAD3, PDPN, SNAI1, S1PR1, CBLL1
GOTERM_BP_DIRECT	GO:0038112~interleukin-8-mediated signaling pathway	2	1.68067	0.0115552	CXCR1, CXCR2
GOTERM_BP_DIRECT	GO:0001525~angiogenesis	6	5.04202	0.0145271	DLL4, FLT1, S1PR1, PROK2, FZD8, ANGPTL4
GOTERM_BP_DIRECT	GO:0001569~branching involved in blood vessel morphogenesis	3	2.52101	0.0147354	DLL4, PPP3R1, NRARP
GOTERM_BP_DIRECT	GO:0044344~cellular response to fibroblast growth factor stimulus	3	2.52101	0.0156274	DLL4, EGR3, SNCA
GOTERM_BP_DIRECT	GO:0030217~T cell differentiation	3	2.52101	0.0184379	DLL4, CHD7, RUNX2
GOTERM_BP_DIRECT	GO:0030036~actin cytoskeleton organization	5	4.20168	0.0215082	SDCBP, CAPZB, FHL3, ARHGAP26, SH2B2
GOTERM_BP_DIRECT	GO:0002043~blood vessel endothelial cell proliferation involved in sprouting angiogenesis	2	1.68067	0.0398675	BMP4, NRARP
GOTERM_BP_DIRECT	GO:0046854~phosphatidylinositol phosphorylation	3	2.52101	0.0418331	INPP1, IPMK, FAM126A
GOTERM_CC_DIRECT	GO:0005829~cytosol	47	39.4958	0.000841102	OTUD4, ARF4, MTPN, MIDN, ALAS1, PFKFB3, INPP1, HILPDA, MTMR6, CMIP, PITPNC1, ZNRF1, NANP, SDCBP, SPRED1, PPP3R1, FRAT2, CAPZB, SERTAD2, TMEM88, PDPN, STX6, S100A12, NEFL, SH2B2, PGM1, RNF111, SNCA, SMAD3, ARHGEF15, TESC, MEMO1, HBA2, HBA1, ARHGAP26, FAM126A, BET1L, RUNX2, RAB14, DDIT4, PELI1, SNAI1, RARA, ARHGEF2, BCAT1, CBLL1, BNIPL
GOTERM_CC_DIRECT	GO:0032587~ruffle membrane	5	4.20168	0.00233879	ARF4, TESC, PDPN, ARHGEF2, MTMR6
GOTERM_CC_DIRECT	GO:0030667~secretory granule membrane	5	4.20168	0.00251512	FCGR3B, SELL, CXCR1, CXCR2, SLC2A3
GOTERM_CC_DIRECT	GO:0005737~cytoplasm	42	35.2941	0.0153495	ARF4, MTPN, MIDN, MAX, DOC2B, MTMR6, PITPNC1, GLIS2, SDCBP, ARL5B, RASSF1, FRAT2, SERTAD2, S1PR1, S100A12, NEFL, PIM2, SMNDC1, DCAF12, SH2B2, PGM1, RNF111, SNCA, PELP1, NFE2, SMAD3, ARHGEF15, TESC, IPMK, MLF2, FAM210A, SNRK, EHD4, DDIT4, BHLHE40, SNAI1, RARA, ARHGEF2, BCAT1, EAPP, CBLL1, BNIPL
GOTERM_CC_DIRECT	GO:0005654~nucleoplasm	32	26.8908	0.0193079	ALAS1, PFKFB3, MAX, CHD7, HILPDA, CMIP, PITPNC1, ZBTB2, GLIS2, SDCBP, SPRED1, PPP3R1, SERTAD2, CXCR2, S1PR1, STX6, SMNDC1, RNF111, PELP1, RAB8B, NFE2, EGR3, SMAD3, TESC, IPMK, USB1, HIC1, RUNX2, NCOR2, PLSCR2, SNAI1, RARA
GOTERM_CC_DIRECT	GO:0005768~endosome	6	5.04202	0.0308297	ZNRF1, FLT1, S1PR1, CST7, BET1L, RAB8B
GOTERM_CC_DIRECT	GO:0005794~Golgi apparatus	12	10.084	0.0411676	ARF4, RNF24, TMEM167A, B3GNT5, STX6, FZD8, ARHGEF2, CST7, TMED5, BET1L, KCNJ2, SNCA
GOTERM_CC_DIRECT	GO:0008290~F-actin capping protein complex	2	1.68067	0.0439724	MTPN, CAPZB
GOTERM_CC_DIRECT	GO:0072562~blood microparticle	4	3.36134	0.0473285	SDCBP, HBA2, ANGPTL4, HBA1
GOTERM_CC_DIRECT	GO:0005791~rough endoplasmic reticulum	3	2.52101	0.047348	RAB14, KCNJ2, SNCA
GOTERM_CC_DIRECT	GO:0005794~Golgi apparatus	6	35.2941	0.000401858	AP4M1, GOLGA8B, CUL7, MPPE1, PHF7, CLEC18A
GOTERM_CC_DIRECT	GO:0005801~cis-Golgi network	2	11.7647	0.0429789	GOLGA8B, MPPE1
GOTERM_MF_DIRECT	GO:0005515~protein binding	95	79.8319	6.54873e-05	OTUD4, ARF4, MIDN, FLT1, ALAS1, TMEM167A, CHD7, HILPDA, FHL3, NRARP, SLC2A3, CMIP, PITPNC1, ARL5B, RASSF1, SPRED1, CAPZB, TMEM88, PROK2, NEFL, PIM2, SLC16A3, TMED5, PGM1, RNF111, PELP1, PDK1, RAB8B, SEMA6B, ARHGEF15, TESC, IPMK, HBA2, HBA1, FAM126A, HIC1, RUNX2, MLF2, NCOR2, PLSCR2, B3GNT5, DDIT4, RARA, PELI1, NCOA7, ANGPTL4, ARHGEF2, EAPP, CBLL1, PFKFB3, INPP1, MAX, CST7, MTMR6, ZBTB2, GLIS2, DL…
GOTERM_MF_DIRECT	GO:0004918~interleukin-8 receptor activity	2	1.68067	0.0120078	CXCR1, CXCR2
GOTERM_MF_DIRECT	GO:0043425~bHLH transcription factor binding	3	2.52101	0.0122673	SMAD3, BHLHE40, RUNX2
GOTERM_MF_DIRECT	GO:0019959~interleukin-8 binding	2	1.68067	0.0179579	CXCR1, CXCR2
GOTERM_MF_DIRECT	GO:0003700~transcription factor activity, sequence-specific DNA binding	9	7.56303	0.0186554	NFE2, EGR3, SMAD3, MAX, BHLHE40, SNAI1, RARA, HIC1, RUNX2
GOTERM_MF_DIRECT	GO:0019904~protein domain specific binding	6	5.04202	0.0211925	PPP3R1, BHLHE40, RARA, NEFL, RUNX2, SNCA
GOTERM_MF_DIRECT	GO:0016922~ligand-dependent nuclear receptor binding	3	2.52101	0.032584	NCOR2, SMAD3, NCOA7
GOTERM_MF_DIRECT	GO:0070888~E-box binding	3	2.52101	0.0351744	MAX, BHLHE40, SNAI1
GOTERM_MF_DIRECT	GO:0005509~calcium ion binding	10	8.40336	0.0356777	DLL4, PPP3R1, EHD4, SELL, PLSCR2, TESC, ACER3, S100A12, DOC2B, SNCA
GOTERM_MF_DIRECT	GO:0019902~phosphatase binding	3	2.52101	0.0364987	SPRED1, PPP3R1, SMAD3
GOTERM_MF_DIRECT	GO:1990050~phosphatidic acid transporter activity	2	1.68067	0.0414055	PITPNC1, PRELID3B
GOTERM_MF_DIRECT	GO:0061630~ubiquitin protein ligase activity	6	5.04202	0.0452892	ZNRF1, RNF24, RNF138, PELI1, CBLL1, RNF111
GOTERM_MF_DIRECT	GO:0005515~protein binding	11	64.7059	0.0174179	CASP9, AP4M1, CUL7, LONP2, PLCE1, ZNF821, MPPE1, PHF7, SNX7, ZNF75A, CLEC18A

[truncated: 2 more sheets: Supplemental Table 11, Supplemental Table 12]
